# Supplementary material for: Developmentally controlled changes during Arabidopsis leaf development indicate causes for loss of stress tolerance with age
Source: J Exp Bot. 2020 Aug 28;71(20):6340–54. doi: 10.1093/jxb/eraa347 (PMC7586751; doi:10.1093/jxb/eraa347)
Supplement: eraa347_suppl_Supplementary_File002 [file eraa347_suppl_supplementary_file002.xlsx]

## Sheet: Table S3.ExpressionLevels
	Table S3. Expression levels
TAIR ID	10DAG - rep.1	10DAG - rep.2	10DAG - rep.3	15DAG - rep.1	15DAG - rep.2	15DAG - rep.3	20DAG - rep.1	20DAG - rep.2	20DAG - rep.3	genename	Description
AT1G01010	1.2336	0.888716	0.692825	1.81585	2.06482	2.814	2.96287	2.39724	2.73865	ANAC001	NAC domain containing protein 1 [Source:TAIR%3BAcc:AT1G01010]
AT1G01020	16.1461	13.9567	12.701	3.57467	4.22957	3.74817	3.04914	4.44188	3.29708	ARV1	Arv1-like protein [Source:TAIR%3BAcc:AT1G01020]
AT1G01030	4.06667	2.7919	3.63262	3.08622	3.27138	2.50832	1.59125	1.80136	1.80166	NGA3	AP2/B3-like transcriptional factor family protein [Source:TAIR%3BAcc:AT1G01030]
AT1G01040	8.46943	7.04917	7.18974	7.64694	9.24437	7.7155	7.16062	7.52297	7.79817	DCL1	dicer-like 1 [Source:TAIR%3BAcc:AT1G01040]
AT1G01050	69.5472	72.3982	79.0184	125.213	126.313	127.064	100.187	98.1474	104.844	AtPPa1	pyrophosphorylase 1 [Source:TAIR%3BAcc:AT1G01050]
AT1G01060	4.19543	4.31457	47.7728	124.011	144.073	135.917	63.8585	68.0662	80.1778	LHY	Homeodomain-like superfamily protein [Source:TAIR%3BAcc:AT1G01060]
AT1G01070	0.175231	0.338981	0.106697	6.90834	7.77919	6.40514	10.9508	12.1638	11.2632		nodulin MtN21 /EamA-like transporter family protein [Source:TAIR%3BAcc:AT1G01070
AT1G01073	0	0	0	0	0	0	0	0	0		unknown protein%3B FUNCTIONS IN: molecular_function unknown%3B INVOLVED IN: biological_process unknown%3B LOCATED IN: endomembrane system%3B Has 0 Blast hits to 0 proteins in 0 species (source: NCBI BLink). [Source:TAIR%3BAcc:AT1G01073
AT1G01080	94.4973	87.307	98.4865	56.1596	57.9958	52.9349	46.2165	40.3471	40.702		RNA-binding (RRM/RBD/RNP motifs) family protein [Source:TAIR%3BAcc:AT1G01080
AT1G01090	133.052	129.598	149.48	153.338	160.648	152.691	138.464	125.215	131.992	PDH-E1 ALPHA	pyruvate dehydrogenase E1 alpha [Source:TAIR%3BAcc:AT1G01090]
AT1G01100	577.237	601.213	406.77	177.416	173.228	190.202	175.915	192.306	185.183	RPP1A	60S acidic ribosomal protein family [Source:TAIR%3BAcc:AT1G01100]
AT1G01110	0.840158	1.23439	1.05391	0.626205	0.999093	0.746693	0.723503	0.873205	0.510503	IQD18	IQ-domain 18 [Source:TAIR%3BAcc:AT1G01110]
AT1G01115	0	0	0	0	0	0	0	0	0		unknown protein%3B FUNCTIONS IN: molecular_function unknown%3B INVOLVED IN: biological_process unknown%3B LOCATED IN: endomembrane system%3B Has 0 Blast hits to 0 proteins in 0 species (source: NCBI BLink). [Source:TAIR%3BAcc:AT1G01115
AT1G01120	36.384	36.2919	50.0065	67.9384	74.9893	74.9698	100.279	80.4194	53.9765	KCS1	3-ketoacyl-CoA synthase 1 [Source:TAIR%3BAcc:AT1G01120]
AT1G01130	7.6353	6.75476	7.65716	19.3453	7.75662	3.58405	12.0721	10.5123	0.820014		CONTAINS InterPro DOMAIN/s: CBL-interacting protein kinase (InterPro:IPR020660)%2C Calcium/calmodulin-dependent protein kinase-like (InterPro:IPR020636)%3B BEST Arabidopsis thaliana protein match is: unknown protein (TAIR:AT5G47170.1)%3B Has 176 Blast hit /.../76 proteins in 20 species: Archae - 0%3B Bacteria - 0%3B Metazoa - 0%3B Fungi - 0%3B Plants - 176%3B Viruses - 0%3B Other Eukaryotes - 0 (…
AT1G01140	40.8735	37.0004	45.5573	91.4438	107.138	108.981	133.763	159.185	167.404	CIPK9	CBL-interacting protein kinase 9 [Source:TAIR%3BAcc:AT1G01140]
AT1G01150	0.08489	0	0.0403272	0	0	0	0	0	0		Homeodomain-like protein with RING/FYVE/PHD-type zinc finger domain [Source:TAIR%3BAcc:AT1G01150
AT1G01160	28.0684	29.0677	26.2327	13.9281	17.0617	16.0337	16.1211	19.3708	19.1531	GIF2	GRF1-interacting factor 2 [Source:TAIR%3BAcc:AT1G01160]
AT1G01170	150.043	166.323	117.435	90.8798	80.361	101.475	105.869	128.349	121.482		Protein of unknown function (DUF1138) [Source:TAIR%3BAcc:AT1G01170
AT1G01180	7.44287	10.1112	9.94052	17.8906	15.7902	16.6431	21.1956	26.1123	28.8939		S-adenosyl-L-methionine-dependent methyltransferases superfamily protein [Source:TAIR%3BAcc:AT1G01180
AT1G01190	6.81107	4.3359	5.06606	5.07097	6.01482	4.53847	4.72692	3.37653	4.20913	CYP78A8	cytochrome P450%2C family 78%2C subfamily A%2C polypeptide 8 [Source:TAIR%3BAcc:AT1G01190]
AT1G01200	1.26939	0.718527	0.803832	0.798098	0.670631	0.899867	0.271042	0.43854	0.20384	ATRABA3	RAB GTPase homolog A3 [Source:TAIR%3BAcc:AT1G01200]
AT1G01210	25.7352	22.4539	16.343	10.7795	14.2745	12.2059	6.62025	6.3326	7.30397		DNA-directed RNA polymerase%2C subunit M%2C archaeal [Source:TAIR%3BAcc:AT1G01210
AT1G01220	12.8011	11.9034	11.4294	12.0355	12.8646	11.0601	11.336	9.97467	10.5795	FKGP	L-fucokinase/GDP-L-fucose pyrophosphorylase [Source:TAIR%3BAcc:AT1G01220]
AT1G01225	3.06109	2.38602	3.57517	1.38073	1.27196	1.11978	0.66798	1.80259	0.870649		NC domain-containing protein-related [Source:TAIR%3BAcc:AT1G01225
AT1G01230	23.3284	21.6399	24.5662	20.0754	16.9053	20.2289	28.6404	28.0641	28.2637		ORMDL family protein [Source:TAIR%3BAcc:AT1G01230
AT1G01240	21.4673	27.9258	22.5677	11.5327	13.1468	11.6752	22.2929	36.4457	27.1005		unknown protein%3B INVOLVED IN: N-terminal protein myristoylation%3B EXPRESSED IN: 17 plant structures%3B EXPRESSED DURING: 11 growth stages%3B BEST Arabidopsis thaliana protein match is: unknown protein (TAIR:AT2G46550.1)%3B Has 95 Blast hits to 78 proteins /.../species: Archae - 0%3B Bacteria - 2%3B Metazoa - 11%3B Fungi - 0%3B Plants - 80%3B Viruses - 0%3B Other Eukaryotes - 2 (source: NCBI BL…
AT1G01250	3.15396	1.84605	3.11733	13.7722	10.9719	10.0231	10.0677	7.5382	7.11968	ERF023	Integrase-type DNA-binding superfamily protein [Source:TAIR%3BAcc:AT1G01250]
AT1G01260	6.26543	5.21312	5.5214	5.24741	4.2102	4.67209	3.25232	4.53086	3.82854	BHLH13	basic helix-loop-helix (bHLH) DNA-binding superfamily protein [Source:TAIR%3BAcc:AT1G01260]
AT1G01270	0	0	0	0	0	0	0	0	0		pre-tRNA [Source:TAIR%3BAcc:AT1G01270
AT1G01280	0.0594776	0	0	0	0.0312976	0	0.0907099	0	0	CYP703A2	cytochrome P450%2C family 703%2C subfamily A%2C polypeptide 2 [Source:TAIR%3BAcc:AT1G01280]
AT1G01290	19.2661	19.6078	12.6745	14.662	16.8437	17.636	16.6662	17.9132	17.2771	CNX3	cofactor of nitrate reductase and xanthine dehydrogenase 3 [Source:TAIR%3BAcc:AT1G01290]
AT1G01300	31.7124	31.472	25.2738	17.1048	16.4864	15.4378	15.6029	11.0499	11.4557		Eukaryotic aspartyl protease family protein [Source:TAIR%3BAcc:AT1G01300
AT1G01305	0	0	0	0	0	0	0	0	0		unknown protein%3B FUNCTIONS IN: molecular_function unknown%3B INVOLVED IN: biological_process unknown%3B LOCATED IN: endomembrane system%3B Has 30201 Blast hits to 17322 proteins in 780 species: Archae - 12%3B Bacteria - 1396%3B Metazoa - 17338%3B Fungi - 3422%3B /.../ - 5037%3B Viruses - 0%3B Other Eukaryotes - 2996 (source: NCBI BLink). [Source:TAIR%3BAcc:AT1G01305
AT1G01310	0	0	0	0.188975	0.281211	0.0566019	0.600128	0.0490359	0.0512794		CAP (Cysteine-rich secretory proteins%2C Antigen 5%2C and Pathogenesis-related 1 protein) superfamily protein [Source:TAIR%3BAcc:AT1G01310
AT1G01320	92.8518	68.4104	85.4693	119.719	140.862	121.769	105.252	81.6865	92.8841		Tetratricopeptide repeat (TPR)-like superfamily protein [Source:TAIR%3BAcc:AT1G01320
AT1G01340	0.341433	0.201261	0.233919	1.38436	1.85991	2.30614	3.06683	2.29047	3.56029	ATCNGC10	cyclic nucleotide gated channel 10 [Source:TAIR%3BAcc:AT1G01340]
AT1G01350	13.6661	14.5812	14.6342	9.07937	10.047	9.06712	9.78539	13.2096	12.6005		Zinc finger (CCCH-type/C3HC4-type RING finger) family protein [Source:TAIR%3BAcc:AT1G01350
AT1G01355	0	0	0	0.149221	0.178495	0.0900417	0.261084	0.6983	0.241674		Putative endonuclease or glycosyl hydrolase [Source:TAIR%3BAcc:AT1G01355
AT1G01360	7.13768	8.08043	8.94174	13.1298	12.13	11.7111	12.9822	16.2947	16.3484	RCAR1	regulatory component of ABA receptor 1 [Source:TAIR%3BAcc:AT1G01360]
AT1G01370	5.55949	6.40466	4.37004	0.862853	1.0284	0.776742	1.68564	0.784012	1.05228	HTR12	Histone superfamily protein [Source:TAIR%3BAcc:AT1G01370]
AT1G01380	0.220213	0.58189	0.731326	0.0978275	0.117465	0.118724	0	0.203722	0.31556	ETC1	Homeodomain-like superfamily protein [Source:TAIR%3BAcc:AT1G01380]
AT1G01390	0.98193	0.995178	0.906605	11.0268	10.5966	9.51473	10.2345	12.8712	13.9465	UGT72B2	UDP-Glycosyltransferase superfamily protein [Source:TAIR%3BAcc:AT1G01390]
AT1G01400	0	0	0	0	0	0	0	0	0		unknown protein%3B Has 21 Blast hits to 21 proteins in 8 species: Archae - 0%3B Bacteria - 2%3B Metazoa - 2%3B Fungi - 1%3B Plants - 13%3B Viruses - 0%3B Other Eukaryotes - 3 (source: NCBI BLink). [Source:TAIR%3BAcc:AT1G01400
AT1G01410	0	0	0	0	0	0	0.143537	0	0	APUM22	pumilio 22 [Source:TAIR%3BAcc:AT1G01410]
AT1G01420	3.53543	2.95417	2.48995	11.8755	11.3319	11.3829	7.7397	8.0124	10.8625	UGT72B3	UDP-glucosyl transferase 72B3 [Source:TAIR%3BAcc:AT1G01420]
AT1G01430	42.2551	40.2513	43.074	45.5222	53.5633	52.9056	52.1519	51.4838	53.2232	TBL25	TRICHOME BIREFRINGENCE-LIKE 25 [Source:TAIR%3BAcc:AT1G01430]
AT1G01440	6.60158	6.52868	8.93138	8.42653	9.06788	8.40179	13.1518	14.3375	13.0442		Protein of unknown function (DUF3133) [Source:TAIR%3BAcc:AT1G01440
AT1G01448	8.24429	8.58079	7.17749	5.37357	7.55626	6.09487	7.56737	8.46731	8.55809		other RNA [Source:TAIR%3BAcc:AT1G01448
AT1G01450	0.4852	0.380347	0.577089	0.529982	0.361362	0.538611	0.646092	0.635113	0.153255		Protein kinase superfamily protein [Source:TAIR%3BAcc:AT1G01450
AT1G01453	0	0	0	0	0	0	0	0	0		unknown protein%3B FUNCTIONS IN: molecular_function unknown%3B INVOLVED IN: biological_process unknown%3B LOCATED IN: cellular_component unknown%3B BEST Arabidopsis thaliana protein match is: unknown protein (TAIR:AT4G01110.1)%3B Has 30201 Blast hits to 17322 /.../ins in 780 species: Archae - 12%3B Bacteria - 1396%3B Metazoa - 17338%3B Fungi - 3422%3B Plants - 5037%3B Viruses - 0%3B Other Eukaryo…
AT1G01460	0	0.0753096	0	0	0	0	0	0	0	ATPIPK11	Phosphatidylinositol-4-phosphate 5-kinase%2C core [Source:TAIR%3BAcc:AT1G01460]
AT1G01470	29.2533	29.1838	28.0661	93.7554	98.4994	87.3386	179.676	120.155	110.079	LEA14	Late embryogenesis abundant protein [Source:TAIR%3BAcc:AT1G01470]
AT1G01471	0	0	0	0	0	0	0	0	0		unknown protein%3B Has 30201 Blast hits to 17322 proteins in 780 species: Archae - 12%3B Bacteria - 1396%3B Metazoa - 17338%3B Fungi - 3422%3B Plants - 5037%3B Viruses - 0%3B Other Eukaryotes - 2996 (source: NCBI BLink). [Source:TAIR%3BAcc:AT1G01471
AT1G01480	0.054372	0.020518	0	0.0241198	0.229817	0.0287162	5.09298	0.274924	0.258519	ACS2	1-amino-cyclopropane-1-carboxylate synthase 2 [Source:TAIR%3BAcc:AT1G01480]
AT1G01490	28.735	33.3471	41.5289	66.6161	68.3865	74.1692	77.1868	94.5277	78.6619		Heavy metal transport/detoxification superfamily protein [Source:TAIR%3BAcc:AT1G01490
AT1G01500	13.9703	14.2079	9.94939	12.8354	11.0244	9.71283	15.1615	10.9965	13.0541		Erythronate-4-phosphate dehydrogenase family protein [Source:TAIR%3BAcc:AT1G01500
AT1G01510	17.2175	15.884	17.2412	12.5797	14.4302	11.5498	12.0129	11.4188	13.1072	AN	NAD(P)-binding Rossmann-fold superfamily protein [Source:TAIR%3BAcc:AT1G01510]
AT1G01520	2.23522	1.26526	3.5379	19.0722	22.0133	18.3989	5.87339	7.38465	9.49876	ASG4	Homeodomain-like superfamily protein [Source:TAIR%3BAcc:AT1G01520]
AT1G01530	0.148734	0	0	0.264146	0	0	0	0	0	AGL28	AGAMOUS-like 28 [Source:TAIR%3BAcc:AT1G01530]
AT1G01540	52.9169	53.8127	59.5209	44.3648	48.2883	44.3182	47.1406	54.7492	45.595		Protein kinase superfamily protein [Source:TAIR%3BAcc:AT1G01540
AT1G01550	70.4846	67.1487	73.792	133.554	132.352	127.944	174.359	170.157	166.02	BPS1	Protein of unknown function (DUF793) [Source:TAIR%3BAcc:AT1G01550]
AT1G01560	0.334481	0.104273	0	3.69014	3.29462	3.2021	11.5305	9.93582	9.6614	ATMPK11	MAP kinase 11 [Source:TAIR%3BAcc:AT1G01560]
AT1G01570	2.25522	1.77829	2.94285	1.22455	0.708964	0.60544	1.71349	1.45518	1.17094		Protein of unknown function (DUF604) [Source:TAIR%3BAcc:AT1G01570
AT1G01580	0.814624	0.571928	1.00856	4.30224	3.42294	2.45613	3.8957	4.47308	4.01818	FRO2	ferric reduction oxidase 2 [Source:TAIR%3BAcc:AT1G01580]
AT1G01590	0.0218316	0.0164769	0	0.329247	0.367115	0.460571	0.487011	0.481485	0.697434	FRO1	ferric reduction oxidase 1 [Source:TAIR%3BAcc:AT1G01590]
AT1G01600	0.766858	0.498386	0.890973	0.604708	0.537256	0.179732	0.0647867	0.137018	0.164984	CYP86A4	cytochrome P450%2C family 86%2C subfamily A%2C polypeptide 4 [Source:TAIR%3BAcc:AT1G01600]
AT1G01610	36.7911	34.6568	35.6894	35.7949	35.7725	31.734	27.3141	21.9968	22.1296	ATGPAT4	glycerol-3-phosphate acyltransferase 4 [Source:TAIR%3BAcc:AT1G01610]
AT1G01620	363.541	411.518	556.876	342.544	396.792	388.529	537.469	543.995	411.666	PIP1C	plasma membrane intrinsic protein 1C [Source:TAIR%3BAcc:AT1G01620]
AT1G01630	49.434	47.2768	50.3517	52.1362	58.6784	56.4469	59.6775	50.6053	59.2209		Sec14p-like phosphatidylinositol transfer family protein [Source:TAIR%3BAcc:AT1G01630
AT1G01640	0.747675	0.957346	0.327741	0.765805	0.425727	0.45046	0.76752	0.530047	1.10757		BTB/POZ domain-containing protein [Source:TAIR%3BAcc:AT1G01640
AT1G01650	9.44394	8.8488	10.3482	13.5886	17.3778	17.0533	22.7887	17.151	18.3229	SPPL4	SIGNAL PEPTIDE PEPTIDASE-LIKE 4 [Source:TAIR%3BAcc:AT1G01650]
AT1G01660	0.30455	0.417913	0.315775	0.0982556	0.174763	0.263236	0.02813	0.178179	0.214225	PUB55	RING/U-box superfamily protein [Source:TAIR%3BAcc:AT1G01660]
AT1G01670	0.549988	0.908009	0.849308	0.427015	0.362048	0.400142	0.38506	0.885359	1.02959	PUB56	RING/U-box superfamily protein [Source:TAIR%3BAcc:AT1G01670]
AT1G01680	0	0.163155	0.0513339	1.24727	1.77061	2.8168	4.26679	3.58519	4.89387	ATPUB54	plant U-box 54 [Source:TAIR%3BAcc:AT1G01680]
AT1G01690	3.3834	3.35549	2.94998	0.645024	1.02965	0.856712	1.02286	1.10545	0.81131	ATPRD3	putative recombination initiation defects 3 [Source:TAIR%3BAcc:AT1G01690]
AT1G01695	0.565957	0.398666	0.322669	0.234368	0.238576	0.159852	0.230807	0.312451	0.0728737		Phosphatidylinositol N-acetyglucosaminlytransferase subunit P-related [Source:TAIR%3BAcc:AT1G01695
AT1G01700	1.62212	1.74894	1.1011	0.616849	0.801775	0.595362	0.303279	0.395835	0.223945	ATROPGEF2	RHO guanyl-nucleotide exchange factor 2 [Source:TAIR%3BAcc:AT1G01700]
AT1G01710	15.7792	15.4515	15.5738	17.7397	17.8972	16.0901	18.4772	17.3481	18.9984		Acyl-CoA thioesterase family protein [Source:TAIR%3BAcc:AT1G01710
AT1G01720	6.70737	9.19636	9.24161	42.0602	16.3744	11.3259	44.7086	34.594	30.9858	ATAF1	NAC (No Apical Meristem) domain transcriptional regulator superfamily protein [Source:TAIR%3BAcc:AT1G01720]
AT1G01725	11.1348	12.5574	9.52354	8.92425	7.41626	5.46463	9.95531	11.193	10.8633		unknown protein%3B FUNCTIONS IN: molecular_function unknown%3B INVOLVED IN: biological_process unknown%3B LOCATED IN: endomembrane system%3B EXPRESSED IN: 23 plant structures%3B EXPRESSED DURING: 14 growth stages%3B BEST Arabidopsis thaliana protein match is: u /.../ protein (TAIR:AT4G00530.1)%3B Has 20 Blast hits to 20 proteins in 7 species: Archae - 0%3B Bacteria - 0%3B Metazoa - 0%3B Fungi - 0…
AT1G01730	16.3398	16.3694	12.9229	9.96228	11.2539	11.4546	15.7025	14.0949	13.4913		unknown protein%3B FUNCTIONS IN: molecular_function unknown%3B INVOLVED IN: biological_process unknown%3B LOCATED IN: chloroplast%3B EXPRESSED IN: 23 plant structures%3B EXPRESSED DURING: 13 growth stages%3B Has 42 Blast hits to 42 proteins in 17 species: Archa /.../ Bacteria - 2%3B Metazoa - 5%3B Fungi - 1%3B Plants - 34%3B Viruses - 0%3B Other Eukaryotes - 0 (source: NCBI BLink). [Source:TAIR%3…
AT1G01740	3.42045	3.30428	3.18978	2.58697	3.03823	2.26496	2.73999	4.47913	3.11827		Protein kinase protein with tetratricopeptide repeat domain [Source:TAIR%3BAcc:AT1G01740
AT1G01750	3.24901	2.12521	1.85085	0.961646	1.37783	1.00308	0.893993	0.932714	1.52598	ADF11	actin depolymerizing factor 11 [Source:TAIR%3BAcc:AT1G01750]
AT1G01760	4.00132	3.58436	3.97982	1.95784	2.40385	2.13865	1.44863	2.51175	2.27526		adenosine deaminases%3BRNA binding%3BRNA binding%3Badenosine deaminases [Source:TAIR%3BAcc:AT1G01760
AT1G01770	16.2766	13.2047	13.4495	8.17228	10.044	7.44671	10.8627	12.8204	11.9955		unknown protein%3B CONTAINS InterPro DOMAIN/s: Protein of unknown function DUF1446 (InterPro:IPR010839)%3B Has 1597 Blast hits to 1509 proteins in 306 species: Archae - 4%3B Bacteria - 843%3B Metazoa - 22%3B Fungi - 131%3B Plants - 31%3B Viruses - 0%3B Other Eukary /.../ 566 (source: NCBI BLink). [Source:TAIR%3BAcc:AT1G01770
AT1G01780	20.2954	19.1994	11.6827	9.42954	11.2302	9.28176	9.12062	14.2197	12.761		GATA type zinc finger transcription factor family protein [Source:TAIR%3BAcc:AT1G01780
AT1G01790	48.1251	38.6317	70.5836	81.5975	92.5119	79.7064	62.8997	55.8661	62.2698	KEA1	K+ efflux antiporter 1 [Source:TAIR%3BAcc:AT1G01790]
AT1G01800	40.4798	43.6396	44.4882	71.155	66.2641	72.9487	70.7435	69.9364	79.6923		NAD(P)-binding Rossmann-fold superfamily protein [Source:TAIR%3BAcc:AT1G01800
AT1G01810	0.743162	0.911523	0.176316	0.577628	0.2965	0.299321	0.386104	0.0858472	0.0889577		unknown protein%3B Has 12 Blast hits to 12 proteins in 5 species: Archae - 0%3B Bacteria - 0%3B Metazoa - 5%3B Fungi - 0%3B Plants - 7%3B Viruses - 0%3B Other Eukaryotes - 0 (source: NCBI BLink). [Source:TAIR%3BAcc:AT1G01810
AT1G01820	48.355	52.53	39.996	16.6467	16.9159	19.923	27.1443	37.3806	33.2919	PEX11C	peroxin 11c [Source:TAIR%3BAcc:AT1G01820]
AT1G01830	7.51289	6.23623	5.33178	15.8316	13.8085	13.9346	10.6913	11.0397	12.7694		ARM repeat superfamily protein [Source:TAIR%3BAcc:AT1G01830
AT1G01840	2.92855	4.23894	2.50241	1.56297	2.10857	1.88346	1.80656	2.86487	2.31488		unknown protein%3B Has 23 Blast hits to 23 proteins in 9 species: Archae - 0%3B Bacteria - 0%3B Metazoa - 0%3B Fungi - 0%3B Plants - 23%3B Viruses - 0%3B Other Eukaryotes - 0 (source: NCBI BLink). [Source:TAIR%3BAcc:AT1G01840
AT1G01860	21.8408	21.8184	18.9816	8.90463	9.60149	9.39624	8.86507	10.4859	9.4915	PFC1	Ribosomal RNA adenine dimethylase family protein [Source:TAIR%3BAcc:AT1G01860]
AT1G01870	0	0	0	0	0	0	0	0	0		pre-tRNA [Source:TAIR%3BAcc:AT1G01870
AT1G01880	0.744531	1.42236	1.03946	0.454103	0.342425	0.540129	0.590089	0.662875	0.36083	GEN1	5'-3' exonuclease family protein [Source:TAIR%3BAcc:AT1G01880]
AT1G01890	0	0	0	0	0	0	0	0	0		pre-tRNA [Source:TAIR%3BAcc:AT1G01890
AT1G01900	4.48182	3.98361	3.02829	2.53001	2.29547	1.93235	1.1067	0.714593	0.556065	ATSBT1.1	subtilase family protein [Source:TAIR%3BAcc:AT1G01900]
AT1G01910	40.5393	39.26	39.0119	20.5931	20.9674	20.1507	23.0163	25.0943	24.4292		P-loop containing nucleoside triphosphate hydrolases superfamily protein [Source:TAIR%3BAcc:AT1G01910
AT1G01920	11.3971	9.17078	8.56888	2.76252	3.72063	2.27992	2.65004	2.74583	2.55122		SET domain-containing protein [Source:TAIR%3BAcc:AT1G01920
AT1G01930	7.82787	6.81954	9.14098	6.55298	7.00805	7.69629	8.9544	7.42898	8.9926		zinc finger protein-related [Source:TAIR%3BAcc:AT1G01930
AT1G01940	14.3875	13.7468	10.7526	4.89304	4.87178	5.48531	4.74466	6.92256	4.1145		Cyclophilin-like peptidyl-prolyl cis-trans isomerase family protein [Source:TAIR%3BAcc:AT1G01940
AT1G01950	4.51292	4.46973	6.55717	7.2215	9.97859	8.16204	9.28232	10.7682	11.1151	ARK2	armadillo repeat kinesin 2 [Source:TAIR%3BAcc:AT1G01950]
AT1G01960	12.5427	10.8375	14.7636	14.9309	16.5446	14.8008	17.6295	14.4549	16.655	EDA10	SEC7-like guanine nucleotide exchange family protein [Source:TAIR%3BAcc:AT1G01960]
AT1G01970	38.5413	32.0209	32.4178	23.3417	23.1093	22.356	15.1253	17.2819	17.5916		Tetratricopeptide repeat (TPR)-like superfamily protein [Source:TAIR%3BAcc:AT1G01970
AT1G01980	0	0	0	0	0	0	0	0	0		FAD-binding Berberine family protein [Source:TAIR%3BAcc:AT1G01980
AT1G01990	18.8411	22.4371	18.992	19.0984	19.4686	24.2205	23.4976	24.7812	26.9649		unknown protein%3B Has 32 Blast hits to 32 proteins in 6 species: Archae - 0%3B Bacteria - 0%3B Metazoa - 0%3B Fungi - 0%3B Plants - 32%3B Viruses - 0%3B Other Eukaryotes - 0 (source: NCBI BLink). [Source:TAIR%3BAcc:AT1G01990
AT1G02000	4.80519	5.04139	5.64632	11.9228	12.8575	12.2126	14.2379	14.0043	12.9749	GAE2	UDP-D-glucuronate 4-epimerase 2 [Source:TAIR%3BAcc:AT1G02000]
AT1G02010	6.79681	5.89854	6.10939	4.64931	6.34173	4.87967	3.60146	5.3084	4.30502	SEC1A	secretory 1A [Source:TAIR%3BAcc:AT1G02010]
AT1G02020	8.41427	7.29397	9.36272	14.0961	14.6352	14.3112	15.0707	12.8673	13.9586		nitroreductase family protein [Source:TAIR%3BAcc:AT1G02020
AT1G02030	0.0240367	0.0181412	0	0.042649	0	0.101476	0.121956	0.0441844	0.0697836	ZAT1	C2H2-like zinc finger protein [Source:TAIR%3BAcc:AT1G02030]
AT1G02040	0	0	0	0	0	0	0.0546979	0	0		C2H2-type zinc finger family protein [Source:TAIR%3BAcc:AT1G02040
AT1G02050	4.74922	5.36243	4.6905	2.22331	2.56148	2.25747	2.17294	2.7182	3.39483	LAP6	Chalcone and stilbene synthase family protein [Source:TAIR%3BAcc:AT1G02050]
AT1G02060	3.00356	1.9476	2.07103	1.72631	1.4448	2.11923	1.73685	1.69095	2.23216		Tetratricopeptide repeat (TPR)-like superfamily protein [Source:TAIR%3BAcc:AT1G02060
AT1G02065	0.11837	0.111672	0.3375	0	0	0	0	0	0	SPL8	squamosa promoter binding protein-like 8 [Source:TAIR%3BAcc:AT1G02065]
AT1G02070	0.503277	0.15196	0.573088	0.357696	0.321701	0	0.104868	0.186143	0		unknown protein%3B BEST Arabidopsis thaliana protein match is: unknown protein (TAIR:AT3G60520.1)%3B Has 98 Blast hits to 98 proteins in 13 species: Archae - 0%3B Bacteria - 0%3B Metazoa - 0%3B Fungi - 0%3B Plants - 98%3B Viruses - 0%3B Other Eukaryotes - 0 (source /.../ BLink). [Source:TAIR%3BAcc:AT1G02070
AT1G02074	0	0	0	0	0	0	0	0	0		unknown protein%3B Has 30201 Blast hits to 17322 proteins in 780 species: Archae - 12%3B Bacteria - 1396%3B Metazoa - 17338%3B Fungi - 3422%3B Plants - 5037%3B Viruses - 0%3B Other Eukaryotes - 2996 (source: NCBI BLink). [Source:TAIR%3BAcc:AT1G02074
AT1G02080	14.7291	11.4043	16.0815	14.6723	18.7469	15.3015	19.2962	14.6285	18.8197		transcription regulators [Source:TAIR%3BAcc:AT1G02080
AT1G02090	26.2176	27.38	27.3881	24.5177	25.4154	24.7327	23.1223	22.6631	23.1854	FUS5	Proteasome component (PCI) domain protein [Source:TAIR%3BAcc:AT1G02090]
AT1G02100	17.0286	19.3294	16.6101	12.402	13.714	12.828	15.3242	18.3916	15.9021		Leucine carboxyl methyltransferase [Source:TAIR%3BAcc:AT1G02100
AT1G02110	12.369	11.1874	11.4198	12.4296	11.6644	11.851	9.16424	7.76418	8.66227		Protein of unknown function (DUF630 and DUF632) [Source:TAIR%3BAcc:AT1G02110
AT1G02120	27.2035	23.6777	24.8732	30.2769	36.8939	32.1875	33.5504	35.6087	35.0582	VAD1	GRAM domain family protein [Source:TAIR%3BAcc:AT1G02120]
AT1G02130	44.2706	40.9468	43.7299	44.619	50.911	42.7581	50.704	48.6718	51.175	ATRAB1B	RAS 5 [Source:TAIR%3BAcc:AT1G02130]
AT1G02136	0	0	0	0	0	0	0	0	0		pseudogene of phagocytosis and cell motility protein [Source:TAIR%3BAcc:AT1G02136
AT1G02140	135.627	127.503	115.431	82.1135	76.712	79.7914	82.5342	94.0738	89.2755	MEE63	mago nashi family protein [Source:TAIR%3BAcc:AT1G02140]
AT1G02145	14.6357	14.3082	12.8552	8.18282	11.339	7.96318	9.48812	9.64001	9.53026	ALG12	homolog of asparagine-linked glycosylation 12 [Source:TAIR%3BAcc:AT1G02145]
AT1G02150	105.28	109.435	98.0056	64.1892	58.5593	64.2009	64.8275	62.3706	65.9723		Tetratricopeptide repeat (TPR)-like superfamily protein [Source:TAIR%3BAcc:AT1G02150
AT1G02160	47.0773	49.4034	37.9481	20.9026	23.2223	23.2463	24.7735	27.5511	30.6223		Cox19 family protein (CHCH motif) [Source:TAIR%3BAcc:AT1G02160
AT1G02170	17.0627	16.4978	16.4921	28.4296	30.9412	28.0699	38.1748	35.9447	40.1404	LOL3	metacaspase 1 [Source:TAIR%3BAcc:AT1G02170]
AT1G02180	9.02961	7.55272	7.59267	5.05431	4.56136	3.73503	2.89296	3.92235	2.93484		ferredoxin-related [Source:TAIR%3BAcc:AT1G02180
AT1G02190	0.170585	0.143965	0.0405397	0.321576	0.111363	0.292361	0.194558	0.0195938	0.123863		Fatty acid hydroxylase superfamily [Source:TAIR%3BAcc:AT1G02190
AT1G02205	109.855	84.4825	69.7952	75.1219	80.3577	65.6634	43.1728	32.2895	29.43	CER1	Fatty acid hydroxylase superfamily [Source:TAIR%3BAcc:AT1G02205]
AT1G02210	0	0	0	0	0	0	0	0	0		NAC (No Apical Meristem) domain transcriptional regulator superfamily protein [Source:TAIR%3BAcc:AT1G02210
AT1G02220	0.288657	0.245089	0.342872	1.02456	1.25449	1.64263	2.831	1.92534	1.98667	ANAC003	NAC domain containing protein 3 [Source:TAIR%3BAcc:AT1G02220]
AT1G02228	0	0	0	0	0	0	0	0	0		transposable element gene [Source:TAIR%3BAcc:AT1G02228
AT1G02230	0.0940865	0.248532	0	0.334015	0.198627	0.249736	0.288702	0.259911	0.453659	ANAC004	NAC domain containing protein 4 [Source:TAIR%3BAcc:AT1G02230]
AT1G02250	0	0.10557	0	0	0	0	0	0	0	anac005	NAC domain containing protein 5 [Source:TAIR%3BAcc:AT1G02250]
AT1G02260	8.8094	7.83252	6.25001	3.88846	4.89997	3.92059	5.29356	5.70604	5.24192		Divalent ion symporter [Source:TAIR%3BAcc:AT1G02260
AT1G02270	14.9508	13.8107	15.2246	14.7758	16.2484	17.2022	21.2986	21.0978	19.0352		Calcium-binding endonuclease/exonuclease/phosphatase family [Source:TAIR%3BAcc:AT1G02270
AT1G02280	175.246	177.892	164.711	54.9258	50.3971	51.0744	55.3263	53.8529	51.2783	TOC33	translocon at the outer envelope membrane of chloroplasts 33 [Source:TAIR%3BAcc:AT1G02280]
AT1G02290	4.772	4.04386	3.58069	3.96149	4.37463	4.56981	3.40269	3.64329	4.48036		unknown protein%3B BEST Arabidopsis thaliana protein match is: unknown protein (TAIR:AT3G45830.1)%3B Has 134 Blast hits to 134 proteins in 37 species: Archae - 0%3B Bacteria - 0%3B Metazoa - 54%3B Fungi - 0%3B Plants - 78%3B Viruses - 0%3B Other Eukaryotes - 2 (sou /.../CBI BLink). [Source:TAIR%3BAcc:AT1G02290
AT1G02300	39.0407	50.759	36.2412	13.4962	14.2865	13.0845	29.8019	42.6353	31.3636		Cysteine proteinases superfamily protein [Source:TAIR%3BAcc:AT1G02300
AT1G02305	30.0997	35.6647	35.8858	48.5332	46.7854	50.8324	77.6535	85.6438	84.4595		Cysteine proteinases superfamily protein [Source:TAIR%3BAcc:AT1G02305
AT1G02310	0	0	0	0	0	0	2.35113	0	0	MAN1	Glycosyl hydrolase superfamily protein [Source:TAIR%3BAcc:AT1G02310]
AT1G02320	0	0	0	0	0	0	0	0	0		unknown protein%3B Has 0 Blast hits to 0 proteins in 0 species (source: NCBI BLink). [Source:TAIR%3BAcc:AT1G02320
AT1G02330	15.9336	15.5966	18.0261	7.71364	9.48167	9.4869	11.4624	13.1172	12.29		CONTAINS InterPro DOMAIN/s: Hepatocellular carcinoma-associated antigen 59 (InterPro:IPR010756)%3B Has 1239 Blast hits to 998 proteins in 204 species: Archae - 4%3B Bacteria - 71%3B Metazoa - 421%3B Fungi - 109%3B Plants - 87%3B Viruses - 5%3B Other Eukaryotes - /.../ource: NCBI BLink). [Source:TAIR%3BAcc:AT1G02330
AT1G02335	6.386	5.50833	8.66313	5.78541	5.38209	4.79655	3.55489	3.36529	2.06807	GL22	germin-like protein subfamily 2 member 2 precursor [Source:TAIR%3BAcc:AT1G02335]
AT1G02340	3.94625	3.84205	4.04961	2.48636	3.82724	3.67983	7.5282	9.62363	8.76288	HFR1	basic helix-loop-helix (bHLH) DNA-binding superfamily protein [Source:TAIR%3BAcc:AT1G02340]
AT1G02350	29.2152	24.0748	19.5472	4.0693	6.44129	4.80426	4.66928	6.20214	3.82885		protoporphyrinogen oxidase-related [Source:TAIR%3BAcc:AT1G02350
AT1G02360	0.255165	0.346641	0.242382	0.407664	0.269525	0.325436	0.47043	1.08117	0.836119		Chitinase family protein [Source:TAIR%3BAcc:AT1G02360
AT1G02370	4.87547	4.14467	3.81924	1.28341	1.83158	2.00882	1.41488	0.861936	1.86575		Tetratricopeptide repeat (TPR)-like superfamily protein [Source:TAIR%3BAcc:AT1G02370
AT1G02380	5.35875	5.84564	4.36376	3.55688	4.51408	4.01405	13.6241	12.2305	5.60365		unknown protein%3B BEST Arabidopsis thaliana protein match is: unknown protein (TAIR:AT4G01960.1)%3B Has 66 Blast hits to 66 proteins in 11 species: Archae - 0%3B Bacteria - 0%3B Metazoa - 0%3B Fungi - 0%3B Plants - 66%3B Viruses - 0%3B Other Eukaryotes - 0 (source /.../ BLink). [Source:TAIR%3BAcc:AT1G02380
AT1G02390	0.865843	1.32676	1.34668	25.536	15.04	11.1939	33.8123	24.24	16.4479	ATGPAT2	glycerol-3-phosphate acyltransferase 2 [Source:TAIR%3BAcc:AT1G02390]
AT1G02391	0	0	0	0	0	0	0	0	0		unknown protein%3B Has 30201 Blast hits to 17322 proteins in 780 species: Archae - 12%3B Bacteria - 1396%3B Metazoa - 17338%3B Fungi - 3422%3B Plants - 5037%3B Viruses - 0%3B Other Eukaryotes - 2996 (source: NCBI BLink). [Source:TAIR%3BAcc:AT1G02391
AT1G02400	0.1826	0.385877	0.555248	1.39347	0.500228	0.232013	3.90791	1.31039	0.634941	ATGA2OX4	gibberellin 2-oxidase 6 [Source:TAIR%3BAcc:AT1G02400]
AT1G02405	0.123263	0	0	0.109561	0	0.266609	0.129308	0.684875	0.47003		proline-rich family protein [Source:TAIR%3BAcc:AT1G02405
AT1G02410	18.5859	15.568	15.8806	15.3618	16.3734	15.3351	19.6755	21.2187	19.1258	COX11	cytochrome c oxidase assembly protein CtaG / Cox11 family [Source:TAIR%3BAcc:AT1G02410]
AT1G02420	2.59307	1.77381	2.38866	2.34452	2.4747	2.76229	1.66112	1.62124	2.05062		Pentatricopeptide repeat (PPR) superfamily protein [Source:TAIR%3BAcc:AT1G02420
AT1G02430	3.32578	3.45104	2.57499	2.60907	2.0953	2.28525	1.94698	1.82189	2.20781	ATARFD1B	ADP-ribosylation factor D1B [Source:TAIR%3BAcc:AT1G02430]
AT1G02440	0.12005	0.359156	0	0.223643	0.115921	0.123147	0.127469	0.100536	0	ATARFD1A	ADP-ribosylation factor D1A [Source:TAIR%3BAcc:AT1G02440]
AT1G02450	0.592117	0.357693	0.11237	0.841955	0.63257	0.767674	1.11655	0.10965	1.1301	NIMIN1	NIM1-interacting 1 [Source:TAIR%3BAcc:AT1G02450]
AT1G02460	0.702292	0.804876	0.445016	0.323074	0.32828	0.164799	0.0792372	0.0717314	0.0754922		Pectin lyase-like superfamily protein [Source:TAIR%3BAcc:AT1G02460
AT1G02470	0.681979	1.31562	0.176635	0.998582	0.932463	0.528672	3.25101	0.743089	0.775496		Polyketide cyclase/dehydrase and lipid transport superfamily protein [Source:TAIR%3BAcc:AT1G02470
AT1G02475	47.4264	45.4583	50.6412	82.8399	85.9101	90.2247	81.06	82.0326	93.8466		Polyketide cyclase/dehydrase and lipid transport superfamily protein [Source:TAIR%3BAcc:AT1G02475
AT1G02480	0	0	0	0	0	0.117605	0	0.27188	0		pre-tRNA [Source:TAIR%3BAcc:AT1G02480
AT1G02490	12.3233	2.36584	0	0	0	0	0	0	0		unknown protein%3B Has 0 Blast hits to 0 proteins in 0 species (source: NCBI BLink). [Source:TAIR%3BAcc:AT1G02490
AT1G02500	118.652	133.486	153.944	242.525	266.468	241.389	241.537	212.416	218.702	SAM1	S-adenosylmethionine synthetase 1 [Source:TAIR%3BAcc:AT1G02500]
AT1G02510	0	0	0	0	0	0	0	0	0	KCO4	Outward rectifying potassium channel protein [Source:TAIR%3BAcc:AT1G02510]
AT1G02520	0.0342879	0.0172522	0.0108674	0.0506872	0.0839345	0.0601184	0.0808355	0.115434	0.0554097	PGP11	P-glycoprotein 11 [Source:TAIR%3BAcc:AT1G02520]
AT1G02530	0.099437	0.0166774	0.0105055	0	0.0231809	0	0.0111618	0.0101441	0.0107134	PGP12	P-glycoprotein 12 [Source:TAIR%3BAcc:AT1G02530]
AT1G02540	0	0	0	0	0	0	0	0	0		unknown protein%3B Has 3327 Blast hits to 2216 proteins in 265 species: Archae - 18%3B Bacteria - 202%3B Metazoa - 802%3B Fungi - 283%3B Plants - 84%3B Viruses - 187%3B Other Eukaryotes - 1751 (source: NCBI BLink). [Source:TAIR%3BAcc:AT1G02540
AT1G02550	0	0	0	0	0	0	0	0	0		Plant invertase/pectin methylesterase inhibitor superfamily protein [Source:TAIR%3BAcc:AT1G02550
AT1G02560	293.988	294.327	315.147	281.415	275.184	292.057	335.38	336.085	351.997	CLPP5	nuclear encoded CLP protease 5 [Source:TAIR%3BAcc:AT1G02560]
AT1G02570	0	0	0	0.051905	0	0	0.0600435	0	0		unknown protein%3B BEST Arabidopsis thaliana protein match is: unknown protein (TAIR:AT1G02575.1)%3B Has 108 Blast hits to 55 proteins in 6 species: Archae - 0%3B Bacteria - 0%3B Metazoa - 0%3B Fungi - 0%3B Plants - 108%3B Viruses - 0%3B Other Eukaryotes - 0 (sourc /.../I BLink). [Source:TAIR%3BAcc:AT1G02570
AT1G02575	0	0	0.0561549	0	0	0	0	0.0545	0		unknown protein%3B BEST Arabidopsis thaliana protein match is: unknown protein (TAIR:AT1G02570.1). [Source:TAIR%3BAcc:AT1G02575
AT1G02580	0	0.0150996	0	0	0	0	0.0810945	0.0367641	0	MEA	SET domain-containing protein [Source:TAIR%3BAcc:AT1G02580]
AT1G02590	0	0	0	0	0	0	0	0	0		Aldehyde oxidase/xanthine dehydrogenase%2C molybdopterin binding protein [Source:TAIR%3BAcc:AT1G02590
AT1G02600	0	0	0	0	0	0	0	0	0		pre-tRNA [Source:TAIR%3BAcc:AT1G02600
AT1G02610	4.14837	17.0505	20.8717	3.28425	5.03756	6.50285	48.7178	78.2107	58.5209		RING/FYVE/PHD zinc finger superfamily protein [Source:TAIR%3BAcc:AT1G02610
AT1G02620	1.0081	3.04342	4.14639	0.0746103	0.535485	0.450209	8.35469	11.1728	13.131		Ras-related small GTP-binding family protein [Source:TAIR%3BAcc:AT1G02620
AT1G02630	0.0337139	0.15634	0.1125	0.0598297	0.0710105	0.0625553	0.456286	0.326531	0.286135	ETN8	Nucleoside transporter family protein [Source:TAIR%3BAcc:AT1G02630]
AT1G02640	3.53005	12.1548	23.208	2.24338	2.82199	2.33162	12.8919	18.7468	11.5346	BXL2	beta-xylosidase 2 [Source:TAIR%3BAcc:AT1G02640]
AT1G02650	2.32907	3.49219	3.74818	1.73588	1.43833	1.47758	9.22383	8.91022	4.50303		Tetratricopeptide repeat (TPR)-like superfamily protein [Source:TAIR%3BAcc:AT1G02650
AT1G02660	3.49363	9.69433	14.6901	14.3235	4.83718	3.91902	78.7485	57.4156	32.5808		alpha/beta-Hydrolases superfamily protein [Source:TAIR%3BAcc:AT1G02660
AT1G02670	1.25132	1.08178	0.951576	0.222021	0.143491	0.360067	0.323075	0.31363	0.39639		P-loop containing nucleoside triphosphate hydrolases superfamily protein [Source:TAIR%3BAcc:AT1G02670
AT1G02680	12.8459	15.6002	10.7583	7.04928	7.34883	6.15561	7.73465	11.5706	10.5115	TAF13	TBP-associated factor 13 [Source:TAIR%3BAcc:AT1G02680]
AT1G02681	0	0	0	0	0	0	0	0	0		Pseudogene of AT4G02160 [Source:TAIR%3BAcc:AT1G02681
AT1G02690	4.20882	4.42898	4.16067	1.5149	1.79533	0.939191	0.805374	0.906298	0.628303	IMPA-6	importin alpha isoform 6 [Source:TAIR%3BAcc:AT1G02690]
AT1G02700	3.99077	3.35076	1.99026	3.6749	5.32085	5.0883	4.2391	2.29728	3.07745		unknown protein%3B FUNCTIONS IN: molecular_function unknown%3B INVOLVED IN: biological_process unknown%3B LOCATED IN: mitochondrion%3B BEST Arabidopsis thaliana protein match is: unknown protein (TAIR:AT4G02140.1)%3B Has 49 Blast hits to 49 proteins in 21 spe /.../Archae - 0%3B Bacteria - 0%3B Metazoa - 10%3B Fungi - 6%3B Plants - 29%3B Viruses - 0%3B Other Eukaryotes - 4 (source: NCBI BLink). [S…
AT1G02710	43.853	30.3292	19.7899	65.5149	66.7508	52.6329	41.1339	42.1277	28.6937		glycine-rich protein [Source:TAIR%3BAcc:AT1G02710
AT1G02720	10.1281	9.88192	9.06941	6.54883	6.57859	7.12288	4.62821	4.64414	4.33267	GATL5	galacturonosyltransferase 5 [Source:TAIR%3BAcc:AT1G02720]
AT1G02730	10.2651	8.30208	11.7475	3.67658	3.91505	2.66959	2.54076	1.29675	1.50298	ATCSLD5	cellulose synthase-like D5 [Source:TAIR%3BAcc:AT1G02730]
AT1G02740	5.53751	6.28297	5.86226	4.617	5.05195	6.25788	6.47806	10.019	9.00925		MRG family protein [Source:TAIR%3BAcc:AT1G02740
AT1G02750	7.55146	8.35368	12.1844	7.39125	5.19077	5.99302	7.41842	12.9118	11.6633	DI19-2	Drought-responsive family protein [Source:TAIR%3BAcc:AT1G02750]
AT1G02760	0	0	0	0	0	0	0	0	0		pre-tRNA [Source:TAIR%3BAcc:AT1G02760
AT1G02770	2.93763	2.12472	2.94624	2.42589	2.4952	2.50844	3.45627	3.11672	4.21399		Protein of unknown function (DUF626) [Source:TAIR%3BAcc:AT1G02770
AT1G02780	709.019	677.971	644.412	315.092	317.923	347.019	326.171	345.834	338.458	emb2386	Ribosomal protein L19e family protein [Source:TAIR%3BAcc:AT1G02780]
AT1G02790	0	0	0	0	0	0	0	0	0	PGA4	polygalacturonase 4 [Source:TAIR%3BAcc:AT1G02790]
AT1G02800	1.60119	1.79255	1.49653	0.118382	0.224564	0.140925	0.189734	0.122665	0.10326	ATCEL2	cellulase 2 [Source:TAIR%3BAcc:AT1G02800]
AT1G02810	0.122419	0.0184786	0.0930901	0.0868853	0.0257439	0	0.0496975	0	0.0710768	PME7	Plant invertase/pectin methylesterase inhibitor superfamily [Source:TAIR%3BAcc:AT1G02810]
AT1G02813	0	0	0	0	0	0	0	0	0		Protein of unknown function%2C DUF538 [Source:TAIR%3BAcc:AT1G02813
AT1G02816	8.18512	8.68707	10.4963	30.6945	28.9099	32.2975	34.2691	34.4935	28.6445		Protein of unknown function%2C DUF538 [Source:TAIR%3BAcc:AT1G02816
AT1G02820	31.3857	24.9493	52.2144	528.206	482.723	525.898	498.837	485.037	514.14		Late embryogenesis abundant 3 (LEA3) family protein [Source:TAIR%3BAcc:AT1G02820
AT1G02830	0.208881	0	0	0	0	0	0	0	0	RPL22A	Ribosomal L22e protein family [Source:TAIR%3BAcc:AT1G02830]
AT1G02840	73.6162	79.9543	71.3492	35.8226	39.0948	40.3306	38.7729	49.3913	43.4409	SR1	RNA-binding (RRM/RBD/RNP motifs) family protein [Source:TAIR%3BAcc:AT1G02840]
AT1G02850	0.0272387	0.0650826	0.0546389	1.71846	0.58337	1.59525	2.26552	0.740014	1.47245	BGLU11	beta glucosidase 11 [Source:TAIR%3BAcc:AT1G02850]
AT1G02860	3.92304	3.74879	4.23944	3.25628	4.19663	4.75084	6.47054	9.36892	8.2875	NLA	SPX (SYG1/Pho81/XPR1) domain-containing protein [Source:TAIR%3BAcc:AT1G02860]
AT1G02870	36.073	34.6247	27.8673	11.4339	12.0066	13.0515	14.1082	13.1166	15.5925		FUNCTIONS IN: molecular_function unknown%3B INVOLVED IN: biological_process unknown%3B EXPRESSED IN: 23 plant structures%3B EXPRESSED DURING: 13 growth stages%3B CONTAINS InterPro DOMAIN/s: Ribosome biogenesis protein Nop16 (InterPro:IPR019002)%3B Has 104 Bla /.../s to 104 proteins in 57 species: Archae - 0%3B Bacteria - 0%3B Metazoa - 0%3B Fungi - 63%3B Plants - 35%3B Viruses - 0%3B Other Eukary…
AT1G02880	10.8676	11.0291	12.5441	14.3474	12.7888	12.518	13.0932	14.2716	14.5892	TPK1	thiamin pyrophosphokinase1 [Source:TAIR%3BAcc:AT1G02880]
AT1G02890	11.9679	9.42742	12.3847	15.9178	18.9599	16.2598	15.9282	16.2024	18.5109		AAA-type ATPase family protein [Source:TAIR%3BAcc:AT1G02890
AT1G02900	0.963293	1.05051	0.914055	0.190195	0	0.230677	0	0.0989953	0.102294	RALFL1	rapid alkalinization factor 1 [Source:TAIR%3BAcc:AT1G02900]
AT1G02910	68.6165	66.1823	66.292	46.0561	48.6243	47.4756	41.0797	45.2206	46.8265	LPA1	tetratricopeptide repeat (TPR)-containing protein [Source:TAIR%3BAcc:AT1G02910]
AT1G02920	0.398782	0.257973	0.162321	1.61823	3.25278	4.48749	26.1146	3.37325	6.74712	ATGSTF7	glutathione S-transferase 7 [Source:TAIR%3BAcc:AT1G02920]
AT1G02930	2.60009	2.19603	2.82707	44.1776	34.8891	46.6264	181.825	23.444	47.4747	GSTF6	glutathione S-transferase 6 [Source:TAIR%3BAcc:AT1G02930]
AT1G02940	0	0	0	0.255562	0.228843	0.384457	0.445431	0	0.345641	ATGSTF5	glutathione S-transferase (class phi) 5 [Source:TAIR%3BAcc:AT1G02940]
AT1G02950	8.27753	6.71775	7.06576	6.82669	7.51292	6.68116	7.34447	4.16628	5.02463	ATGSTF4	glutathione S-transferase F4 [Source:TAIR%3BAcc:AT1G02950]
AT1G02952	0	0.13621	0	0	0	0	0	0.327797	0		other RNA [Source:TAIR%3BAcc:AT1G02952
AT1G02960	12.621	11.1247	8.6112	3.93242	6.60853	3.75172	4.20612	5.93588	5.24216		unknown protein%3B BEST Arabidopsis thaliana protein match is: unknown protein (TAIR:AT1G02965.1)%3B Has 83 Blast hits to 82 proteins in 37 species: Archae - 0%3B Bacteria - 2%3B Metazoa - 20%3B Fungi - 7%3B Plants - 29%3B Viruses - 0%3B Other Eukaryotes - 25 (sour /.../BI BLink). [Source:TAIR%3BAcc:AT1G02960
AT1G02965	0	0	0	0	0	0	0	0	0		unknown protein%3B BEST Arabidopsis thaliana protein match is: unknown protein (TAIR:AT1G02960.3)%3B Has 8 Blast hits to 8 proteins in 2 species: Archae - 0%3B Bacteria - 0%3B Metazoa - 0%3B Fungi - 0%3B Plants - 8%3B Viruses - 0%3B Other Eukaryotes - 0 (source: NC /.../nk). [Source:TAIR%3BAcc:AT1G02965
AT1G02970	1.58865	1.80802	1.29431	0.38032	0.662945	0.399337	0.51198	0.185431	0.365981	WEE1	WEE1 kinase homolog [Source:TAIR%3BAcc:AT1G02970]
AT1G02980	0	0	0	0	0	0	0	0	0	CUL2	cullin 2 [Source:TAIR%3BAcc:AT1G02980]
AT1G02990	3.25316	3.35726	4.55592	6.37894	7.92047	6.49478	7.04645	6.25062	7.68193		BEST Arabidopsis thaliana protein match is: CW-type Zinc Finger (TAIR:AT3G62900.1)%3B Has 5847 Blast hits to 4410 proteins in 438 species: Archae - 17%3B Bacteria - 452%3B Metazoa - 2463%3B Fungi - 354%3B Plants - 306%3B Viruses - 11%3B Other Eukaryotes - 2244 (s /.../ NCBI BLink). [Source:TAIR%3BAcc:AT1G02990
AT1G03000	11.6346	10.3518	10.8144	7.23047	8.72312	7.10606	9.42864	9.57013	10.3513	PEX6	peroxin 6 [Source:TAIR%3BAcc:AT1G03000]
AT1G03010	0.0880565	0.0332294	0	0.0976473	0.161961	0.162555	0.0892934	0.283219	0.383589		Phototropic-responsive NPH3 family protein [Source:TAIR%3BAcc:AT1G03010
AT1G03020	6.66322	9.5729	11.4505	27.0357	28.0001	31.134	38.2098	37.5736	34.5811	GRXS1	Thioredoxin superfamily protein [Source:TAIR%3BAcc:AT1G03020]
AT1G03022	0	0	0	0	0	0	0	0	0		unknown protein%3B Has 30201 Blast hits to 17322 proteins in 780 species: Archae - 12%3B Bacteria - 1396%3B Metazoa - 17338%3B Fungi - 3422%3B Plants - 5037%3B Viruses - 0%3B Other Eukaryotes - 2996 (source: NCBI BLink). [Source:TAIR%3BAcc:AT1G03022
AT1G03030	7.22988	8.58245	9.25232	7.99516	9.99074	7.8857	7.84891	7.01932	7.61517		P-loop containing nucleoside triphosphate hydrolases superfamily protein [Source:TAIR%3BAcc:AT1G03030
AT1G03040	25.5227	26.1748	20.7787	22.5013	24.7316	21.0705	20.6645	22.3786	21.4595	BHLH7	basic helix-loop-helix (bHLH) DNA-binding superfamily protein [Source:TAIR%3BAcc:AT1G03040]
AT1G03050	0	0.0177067	0	0	0.197313	0	0.119012	0	0		ENTH/ANTH/VHS superfamily protein [Source:TAIR%3BAcc:AT1G03050
AT1G03055	10.5058	9.51104	12.2964	16.2141	23.3362	16.195	18.0254	18.4268	18.321		unknown protein%3B BEST Arabidopsis thaliana protein match is: unknown protein (TAIR:AT1G64680.1)%3B Has 143 Blast hits to 143 proteins in 26 species: Archae - 0%3B Bacteria - 6%3B Metazoa - 0%3B Fungi - 0%3B Plants - 122%3B Viruses - 0%3B Other Eukaryotes - 15 (so /.../NCBI BLink). [Source:TAIR%3BAcc:AT1G03055
AT1G03060	3.7657	3.03082	4.64048	6.70276	7.22414	6.51935	6.68113	4.39398	6.12321	SPI	Beige/BEACH domain %3BWD domain%2C G-beta repeat protein [Source:TAIR%3BAcc:AT1G03060]
AT1G03070	0.151629	0.572189	0.276474	0.947125	0.907513	1.08191	1.60454	0.714731	0.682009		Bax inhibitor-1 family protein [Source:TAIR%3BAcc:AT1G03070
AT1G03080	7.47506	6.90177	7.534	13.6767	14.2499	12.0991	15.2846	14.1612	12.5311		kinase interacting (KIP1-like) family protein [Source:TAIR%3BAcc:AT1G03080
AT1G03090	6.76106	10.2032	14.801	6.69654	7.94889	5.53474	10.2721	10.3892	9.4224	MCCA	methylcrotonyl-CoA carboxylase alpha chain%2C mitochondrial / 3-methylcrotonyl-CoA carboxylase 1 (MCCA) [Source:TAIR%3BAcc:AT1G03090]
AT1G03100	1.33731	1.21615	0.887454	0.794189	0.588783	0.444823	0.778813	0.67646	0.899041		Pentatricopeptide repeat (PPR) superfamily protein [Source:TAIR%3BAcc:AT1G03100
AT1G03103	0	0.0699628	0	0	0	0	0.192613	0	0		Bifunctional inhibitor/lipid-transfer protein/seed storage 2S albumin superfamily protein [Source:TAIR%3BAcc:AT1G03103
AT1G03106	1.97257	3.31775	3.47937	6.05338	6.01815	6.59814	7.46031	8.82913	9.44341		unknown protein%3B Has 35333 Blast hits to 34131 proteins in 2444 species: Archae - 798%3B Bacteria - 22429%3B Metazoa - 974%3B Fungi - 991%3B Plants - 531%3B Viruses - 0%3B Other Eukaryotes - 9610 (source: NCBI BLink). [Source:TAIR%3BAcc:AT1G03106
AT1G03110	8.8009	9.52521	9.11935	2.14198	2.09072	1.61534	1.80258	2.16381	1.38854	TRM82	Transducin/WD40 repeat-like superfamily protein [Source:TAIR%3BAcc:AT1G03110]
AT1G03120	0.926699	0.78715	1.97846	1.54402	1.11325	1.00054	0.727628	0.428885	0.442265	ATRAB28	responsive to abscisic acid 28 [Source:TAIR%3BAcc:AT1G03120]
AT1G03130	2003.33	2048.95	2215.75	2850.33	2927.03	2800.8	2416.33	2466.51	2505.77	PSAD-2	photosystem I subunit D-2 [Source:TAIR%3BAcc:AT1G03130]
AT1G03140	28.709	34.4606	38.7751	20.2126	21.4491	20.6277	26.806	37.5919	32.4365		splicing factor Prp18 family protein [Source:TAIR%3BAcc:AT1G03140
AT1G03150	26.751	23.7263	20.8051	11.6761	13.2269	13.1746	15.6898	15.9726	11.4646		Acyl-CoA N-acyltransferases (NAT) superfamily protein [Source:TAIR%3BAcc:AT1G03150
AT1G03160	27.7096	24.1943	25.5528	27.3336	29.514	27.2684	22.6274	25.98	26.4087	FZL	FZO-like [Source:TAIR%3BAcc:AT1G03160]
AT1G03170	0	0.0733014	0.046132	0	0.102546	0	0.198786	0	0	FAF2	Protein of unknown function (DUF3049) [Source:TAIR%3BAcc:AT1G03170]
AT1G03180	1.64698	1.555	1.2326	0.429391	0.135062	0.245845	0.236822	0.383842	0.312706		unknown protein%3B Has 36 Blast hits to 36 proteins in 15 species: Archae - 0%3B Bacteria - 0%3B Metazoa - 3%3B Fungi - 0%3B Plants - 33%3B Viruses - 0%3B Other Eukaryotes - 0 (source: NCBI BLink). [Source:TAIR%3BAcc:AT1G03180
AT1G03190	4.31358	3.77384	3.33092	3.04311	3.69815	3.22798	3.54754	3.63909	3.2746	ATXPD	RAD3-like DNA-binding helicase protein [Source:TAIR%3BAcc:AT1G03190]
AT1G03200	5.26835	3.23361	4.68616	4.53805	5.3119	5.38384	5.75552	6.8682	5.61537		unknown protein%3B BEST Arabidopsis thaliana protein match is: unknown protein (TAIR:AT1G03240.1)%3B Has 2 Blast hits to 2 proteins in 1 species: Archae - 0%3B Bacteria - 0%3B Metazoa - 0%3B Fungi - 0%3B Plants - 2%3B Viruses - 0%3B Other Eukaryotes - 0 (source: NC /.../nk). [Source:TAIR%3BAcc:AT1G03200
AT1G03210	6.61072	7.48409	4.38276	3.98643	5.87457	5.98335	7.11853	6.0951	7.26042		Phenazine biosynthesis PhzC/PhzF protein [Source:TAIR%3BAcc:AT1G03210
AT1G03220	10.966	15.8433	20.0395	30.7465	24.2753	22.4956	231.497	112.912	125.594		Eukaryotic aspartyl protease family protein [Source:TAIR%3BAcc:AT1G03220
AT1G03230	4.95968	7.07587	6.90291	13.0033	11.1508	11.6752	22.0424	24.2594	28.4285		Eukaryotic aspartyl protease family protein [Source:TAIR%3BAcc:AT1G03230
AT1G03240	0	0.441479	0	0.649525	0.627325	0.317688	0.15416	0.406222	0.833085		unknown protein%3B BEST Arabidopsis thaliana protein match is: unknown protein (TAIR:AT1G03200.1)%3B Has 2 Blast hits to 2 proteins in 1 species: Archae - 0%3B Bacteria - 0%3B Metazoa - 0%3B Fungi - 0%3B Plants - 2%3B Viruses - 0%3B Other Eukaryotes - 0 (source: NC /.../nk). [Source:TAIR%3BAcc:AT1G03240
AT1G03250	22.2366	18.7304	18.8773	20.3184	22.8604	22.0921	25.8574	24.8628	23.8278		unknown protein%3B Has 89 Blast hits to 89 proteins in 31 species: Archae - 0%3B Bacteria - 0%3B Metazoa - 31%3B Fungi - 0%3B Plants - 48%3B Viruses - 0%3B Other Eukaryotes - 10 (source: NCBI BLink). [Source:TAIR%3BAcc:AT1G03250
AT1G03260	8.04673	7.21004	8.93817	5.37972	6.42678	5.17465	5.20532	4.69897	5.0039		SNARE associated Golgi protein family [Source:TAIR%3BAcc:AT1G03260
AT1G03270	2.43554	3.26517	3.71558	1.30799	1.9569	1.32183	0.945661	1.41472	1.26997	CBSDUF4	CBS domain-containing protein with a domain of unknown function (DUF21) [Source:TAIR%3BAcc:AT1G03270]
AT1G03280	15.1505	15.5117	15.498	12.2865	14.9493	13.9188	15.4515	19.2294	17.3931		Transcription factor TFIIE%2C alpha subunit [Source:TAIR%3BAcc:AT1G03280
AT1G03290	5.28365	5.59416	6.95819	16.0859	17.9008	19.1688	23.8627	23.9354	24.771		unknown protein%3B BEST Arabidopsis thaliana protein match is: unknown protein (TAIR:AT4G02880.2)%3B Has 13587 Blast hits to 10183 proteins in 1114 species: Archae - 257%3B Bacteria - 2402%3B Metazoa - 5637%3B Fungi - 960%3B Plants - 675%3B Viruses - 54%3B Other Eu /.../es - 3602 (source: NCBI BLink). [Source:TAIR%3BAcc:AT1G03290
AT1G03300	3.54972	3.51412	3.43996	2.06534	2.81074	3.79417	8.48776	7.01183	4.0604	ATDUF1	DOMAIN OF UNKNOWN FUNCTION 724 1 [Source:TAIR%3BAcc:AT1G03300]
AT1G03310	31.1028	21.3656	20.4557	46.3623	41.8846	43.1492	27.0761	25.8444	28.162	ATISA2	debranching enzyme 1 [Source:TAIR%3BAcc:AT1G03310]
AT1G03320	0.352913	0.865698	0.502431	0.940406	0.468968	0.189335	0.274587	0.407567	0.422769		unknown protein%3B Has 1038 Blast hits to 683 proteins in 112 species: Archae - 4%3B Bacteria - 14%3B Metazoa - 318%3B Fungi - 117%3B Plants - 86%3B Viruses - 8%3B Other Eukaryotes - 491 (source: NCBI BLink). [Source:TAIR%3BAcc:AT1G03320
AT1G03330	36.1666	41.7095	37.0712	15.7818	17.0402	19.5194	21.1111	21.5142	22.2206		Small nuclear ribonucleoprotein family protein [Source:TAIR%3BAcc:AT1G03330
AT1G03340	4.43034	5.34418	2.12287	1.00805	2.11505	2.0054	2.00761	2.75252	2.19403		unknown protein%3B BEST Arabidopsis thaliana protein match is: unknown protein (TAIR:AT4G02920.1)%3B Has 44 Blast hits to 41 proteins in 13 species: Archae - 0%3B Bacteria - 1%3B Metazoa - 0%3B Fungi - 0%3B Plants - 43%3B Viruses - 0%3B Other Eukaryotes - 0 (source /.../ BLink). [Source:TAIR%3BAcc:AT1G03340
AT1G03350	15.7179	14.9803	17.9478	21.2508	24.0949	23.6835	23.6752	22.9568	24.052		BSD domain-containing protein [Source:TAIR%3BAcc:AT1G03350
AT1G03360	14.4522	15.7716	12.2106	2.46098	3.37621	2.97975	3.30685	2.65986	3.65818	ATRRP4	ribosomal RNA processing 4 [Source:TAIR%3BAcc:AT1G03360]
AT1G03365	6.91326	5.87737	5.8625	7.76762	8.19277	7.33137	7.18868	7.67816	8.77744	RF4	RING/U-box superfamily protein [Source:TAIR%3BAcc:AT1G03365]
AT1G03370	4.53729	4.56001	5.52125	7.37122	7.97922	8.68162	10.2269	11.1167	14.474		C2 calcium/lipid-binding and GRAM domain containing protein [Source:TAIR%3BAcc:AT1G03370
AT1G03380	5.55856	5.755	7.73584	18.4044	21.1847	18.7946	17.5835	16.7402	19.3806	ATATG18G	homolog of yeast autophagy 18 (ATG18) G [Source:TAIR%3BAcc:AT1G03380]
AT1G03390	0.0350901	0.0264834	0.0333454	0.124547	0	0.074282	0	0.0322804	0.0339007		HXXXD-type acyl-transferase family protein [Source:TAIR%3BAcc:AT1G03390
AT1G03400	9.42379	10.26	16.5747	49.1803	53.7358	53.0401	52.4982	51.7412	58.4556		2-oxoglutarate (2OG) and Fe(II)-dependent oxygenase superfamily protein [Source:TAIR%3BAcc:AT1G03400
AT1G03410	2.39028	2.08028	1.46035	2.2713	2.04736	1.93534	2.14353	3.31001	2.80457	2A6	2-oxoglutarate (2OG) and Fe(II)-dependent oxygenase superfamily protein [Source:TAIR%3BAcc:AT1G03410]
AT1G03420	12.6802	9.5546	7.9572	13.6067	17.0708	16.0456	13.744	13.3741	14.529	Sadhu4-2	transposable element gene [Source:TAIR%3BAcc:AT1G03420]
AT1G03430	15.2553	12.7633	10.4872	12.7829	16.2705	14.7171	21.4781	28.1944	22.2016	AHP5	histidine-containing phosphotransfer factor 5 [Source:TAIR%3BAcc:AT1G03430]
AT1G03440	14.9278	11.1162	12.6745	26.615	29.02	21.5416	16.8469	13.9865	15.7564		Leucine-rich repeat (LRR) family protein [Source:TAIR%3BAcc:AT1G03440
AT1G03445	0.0165742	0.0875636	0.094544	0.0735107	0.0870179	0.0523778	0.0335515	0.0304484	0.0642313	BSU1	Serine/threonine protein phosphatase family protein [Source:TAIR%3BAcc:AT1G03445]
AT1G03457	4.48196	6.34596	7.62251	1.37265	1.3451	1.04602	1.55106	2.1923	1.33021		RNA-binding (RRM/RBD/RNP motifs) family protein [Source:TAIR%3BAcc:AT1G03457
AT1G03470	5.41656	5.79894	4.4001	0.680077	0.794907	0.462606	0.521739	1.09728	0.90384		Kinase interacting (KIP1-like) family protein [Source:TAIR%3BAcc:AT1G03470
AT1G03475	183.117	164.317	181.185	118.249	120.697	121.612	123.405	93.0235	99.9571	LIN2	Coproporphyrinogen III oxidase [Source:TAIR%3BAcc:AT1G03475]
AT1G03490	0	0	0.0605697	0	0	0	0	0	0	ANAC006	NAC domain containing protein 6 [Source:TAIR%3BAcc:AT1G03490]
AT1G03495	2.30317	2.56928	2.69952	9.40047	7.31977	7.78089	7.48749	4.51008	5.9859	3AT2	HXXXD-type acyl-transferase family protein [Source:TAIR%3BAcc:AT1G03495]
AT1G03510	1.64004	1.69835	0.942274	0.270761	0.281383	0.242409	0.388912	0.315856	0.220983	PCMP-E3	Tetratricopeptide repeat (TPR)-like superfamily protein [Source:TAIR%3BAcc:AT1G03510]
AT1G03515	0	0	0	0	0	0	0	0	0		pre-tRNA [Source:TAIR%3BAcc:AT1G03515
AT1G03520	8.02064	9.6541	7.26056	5.52176	6.25638	6.31381	7.80646	10.5998	7.68258		Core-2/I-branching beta-1%2C6-N-acetylglucosaminyltransferase family protein [Source:TAIR%3BAcc:AT1G03520
AT1G03530	8.35319	5.97538	5.2058	2.76901	3.38812	3.28897	2.57779	2.30681	2.66913	ATNAF1	nuclear assembly factor 1 [Source:TAIR%3BAcc:AT1G03530]
AT1G03540	0.537923	0.386653	0.852161	0.499965	0.484901	0.378647	0.468132	0.588655	0.470877	PCMP-E4	Pentatricopeptide repeat (PPR-like) superfamily protein [Source:TAIR%3BAcc:AT1G03540]
AT1G03545	1.14449	0.888694	1.19597	0.252228	0.299683	0.430383	0.677681	0.305714	0.587917		Potential natural antisense gene%2C locus overlaps with AT1G03550 [Source:TAIR%3BAcc:AT1G03545
AT1G03550	4.98104	5.00992	3.0977	3.20673	3.51944	2.45554	3.15115	4.7647	4.9679	SCAMP2	Secretory carrier membrane protein (SCAMP) family protein [Source:TAIR%3BAcc:AT1G03550]
AT1G03560	3.88773	3.4565	3.83122	3.503	3.97798	3.5413	3.91947	3.53475	3.70529		Pentatricopeptide repeat (PPR-like) superfamily protein [Source:TAIR%3BAcc:AT1G03560
AT1G03570	0	0	0	0.601028	0	0	0	0	0		pre-tRNA [Source:TAIR%3BAcc:AT1G03570
AT1G03580	0.165121	0.436173	0.352996	0.1099	0.0435303	0.218815	0.632078	1.78572	0.517964		pseudogene%2C meprin and TRAF homology (MATH) domain protein -related%2C weak similarity to ubiquitin-specific protease 12 (Arabidopsis thaliana) GI:11993471%3B contains weak hit to Pfam PF00917: MATH domain [Source:TAIR%3BAcc:AT1G03580
AT1G03590	11.3104	12.4721	16.1268	8.92369	9.64828	9.39118	11.6854	13.7176	11.3507	PPC6-6	Protein phosphatase 2C family protein [Source:TAIR%3BAcc:AT1G03590]
AT1G03600	861.422	828.041	837.211	1034.43	1003.57	1033.38	756.373	674.549	701.831	PSB27	photosystem II family protein [Source:TAIR%3BAcc:AT1G03600]
AT1G03610	16.0354	20.4268	28.6536	32.5693	30.9166	25.3096	52.5371	58.8692	49.7515		Protein of unknown function (DUF789) [Source:TAIR%3BAcc:AT1G03610
AT1G03620	0.374746	0.377116	0.355885	0.110899	0.594948	0.199746	0.385369	0.633453	0.36055		ELMO/CED-12 family protein [Source:TAIR%3BAcc:AT1G03620
AT1G03630	313.272	277.365	349.864	271.224	255.331	251.212	218.215	201.554	199.026	POR C	protochlorophyllide oxidoreductase C [Source:TAIR%3BAcc:AT1G03630]
AT1G03640	0	0	0	0	0	0.117605	0	0.27188	0		pre-tRNA [Source:TAIR%3BAcc:AT1G03640
AT1G03650	5.27039	5.23394	2.69969	0.677308	0.514395	0.666536	0.64336	0.703725	0.999758		Acyl-CoA N-acyltransferases (NAT) superfamily protein [Source:TAIR%3BAcc:AT1G03650
AT1G03660	1.73198	1.95896	0.273501	0.254361	0.934177	0	0.611784	0	1.07764		Ankyrin-repeat containing protein [Source:TAIR%3BAcc:AT1G03660
AT1G03670	0.0252924	0.0190889	0	0	0	0	0	0.0232487	0		ankyrin repeat family protein [Source:TAIR%3BAcc:AT1G03670
AT1G03680	454.141	449.961	501.341	573.27	535.143	549.819	561.647	529.551	536.629	ATHM1	thioredoxin M-type 1 [Source:TAIR%3BAcc:AT1G03680]
AT1G03687	15.907	13.4951	10.8562	7.53674	6.87559	6.12771	4.76721	4.69543	5.18701		DTW domain-containing protein [Source:TAIR%3BAcc:AT1G03687
AT1G03700	0	0	0	0	0	0	0	0	0		Uncharacterised protein family (UPF0497) [Source:TAIR%3BAcc:AT1G03700
AT1G03710	0.546056	0.576966	0.674252	0.0671043	0	0.174271	0.0780585	0.139499	0.145122		Cystatin/monellin superfamily protein [Source:TAIR%3BAcc:AT1G03710
AT1G03720	0	0	0	0	0	0	0	0	0		Cysteine proteinases superfamily protein [Source:TAIR%3BAcc:AT1G03720
AT1G03730	4.24854	5.29606	4.21743	6.86353	4.08193	3.19361	6.54425	8.1764	7.08853		unknown protein%3B BEST Arabidopsis thaliana protein match is: unknown protein (TAIR:AT4G03600.1)%3B Has 50 Blast hits to 50 proteins in 10 species: Archae - 0%3B Bacteria - 0%3B Metazoa - 0%3B Fungi - 0%3B Plants - 50%3B Viruses - 0%3B Other Eukaryotes - 0 (source /.../ BLink). [Source:TAIR%3BAcc:AT1G03730
AT1G03740	5.2626	7.32467	7.86009	8.92455	8.42272	7.80944	14.8343	15.4561	16.9658		Protein kinase superfamily protein [Source:TAIR%3BAcc:AT1G03740
AT1G03750	1.92275	2.0749	2.1647	2.64814	2.83377	2.06111	2.83412	2.38589	2.99022	CHR9	switch 2 [Source:TAIR%3BAcc:AT1G03750]
AT1G03760	7.04149	8.47646	6.22297	2.43679	3.52333	3.39123	3.12019	2.97975	4.08162		Prefoldin chaperone subunit family protein [Source:TAIR%3BAcc:AT1G03760
AT1G03770	1.68154	2.33939	1.5331	1.02255	0.463534	0.655902	0.922296	1.00539	0.685765	RING1B	RING 1B [Source:TAIR%3BAcc:AT1G03770]
AT1G03780	4.47096	3.9032	4.19972	0.747724	0.848447	0.718844	0.690782	0.445264	0.313826	TPX2	targeting protein for XKLP2 [Source:TAIR%3BAcc:AT1G03780]
AT1G03790	0	0	0	0	0	0	0.957133	0	0	SOM	Zinc finger C-x8-C-x5-C-x3-H type family protein [Source:TAIR%3BAcc:AT1G03790]
AT1G03800	0.0762519	0.345304	0.43434	0.135425	0.0808985	0.081568	0.157568	0	0	ERF10	ERF domain protein 10 [Source:TAIR%3BAcc:AT1G03800]
AT1G03810	0	0	0	0	0	0	0	0	0		Nucleic acid-binding%2C OB-fold-like protein [Source:TAIR%3BAcc:AT1G03810
AT1G03820	3.56009	2.35698	1.48286	1.60803	1.78484	2.06404	0.706509	0.460693	0.540825		unknown protein%3B FUNCTIONS IN: molecular_function unknown%3B INVOLVED IN: biological_process unknown%3B LOCATED IN: endomembrane system%3B EXPRESSED IN: 21 plant structures%3B EXPRESSED DURING: 13 growth stages%3B Has 1345 Blast hits to 1122 proteins in 102 s /.../: Archae - 2%3B Bacteria - 28%3B Metazoa - 28%3B Fungi - 30%3B Plants - 109%3B Viruses - 0%3B Other Eukaryotes - 1148 (source: NCBI …
AT1G03830	4.56972	4.19995	3.40044	1.97448	2.1082	2.14297	2.08599	1.74498	2.14441		guanylate-binding family protein [Source:TAIR%3BAcc:AT1G03830
AT1G03840	0.308812	0.362184	0.0285052	0.298894	0.34723	0.190224	0.51846	0.516224	0.318987	MGP	C2H2 and C2HC zinc fingers superfamily protein [Source:TAIR%3BAcc:AT1G03840]
AT1G03850	0.266359	0.335066	0.674135	0.946363	0.0943958	0.666959	6.90942	4.71024	6.8398	GRXS13	Glutaredoxin family protein [Source:TAIR%3BAcc:AT1G03850]
AT1G03860	54.5123	55.7417	41.9014	32.0828	31.3683	33.7473	33.7409	31.5071	35.4811	ATPHB2	prohibitin 2 [Source:TAIR%3BAcc:AT1G03860]
AT1G03870	108.654	117.41	155.034	100.178	138.987	133.72	238.659	221.336	124.865	FLA9	FASCICLIN-like arabinoogalactan 9 [Source:TAIR%3BAcc:AT1G03870]
AT1G03880	0	0	0	0	0	0	0	0	0	CRU2	cruciferin 2 [Source:TAIR%3BAcc:AT1G03880]
AT1G03890	0	0	0	0	0	0	0	0	0	CRU2	RmlC-like cupins superfamily protein [Source:TAIR%3BAcc:AT1G03890]
AT1G03900	42.397	39.3145	31.9018	37.2554	39.2258	38.422	43.2833	44.2693	43.449	ATNAP4	non-intrinsic ABC protein 4 [Source:TAIR%3BAcc:AT1G03900]
AT1G03905	0.35271	0.698771	0.62831	0.273894	0.232572	0.467745	0.405442	0.44647	0.425359	ABCI19	P-loop containing nucleoside triphosphate hydrolases superfamily protein [Source:TAIR%3BAcc:AT1G03905]
AT1G03910	20.8352	19.563	19.0895	14.3531	16.29	15.6612	17.5262	18.0148	17.9385		EXPRESSED IN: 25 plant structures%3B EXPRESSED DURING: 13 growth stages%3B CONTAINS InterPro DOMAIN/s: Cactin protein%2C cactus-binding domain%2C C-terminal (InterPro:IPR019134)%2C Cactin%2C central region (InterPro:IPR018816)%3B BEST Arabidopsis thaliana protein /.../ is: unknown protein (TAIR:AT2G36815.2)%3B Has 11711 Blast hits to 7382 proteins in 452 species: Archae - 31%3B Bacteria - 352%3B …
AT1G03920	1.73636	0.995969	1.38643	0.451855	0.608436	0.342008	0.140915	0.255325	0.134446		Protein kinase family protein [Source:TAIR%3BAcc:AT1G03920
AT1G03930	24.8143	26.7629	20.8734	13.3847	15.8925	13.4511	12.3726	17.2428	14.1376	ADK1	dual specificity kinase 1 [Source:TAIR%3BAcc:AT1G03930]
AT1G03940	2.19568	1.87302	1.51506	8.79193	7.0404	6.73068	4.60024	2.81043	3.0239	3AT1	HXXXD-type acyl-transferase family protein [Source:TAIR%3BAcc:AT1G03940]
AT1G03950	11.7122	13.2786	7.74362	12.2275	12.8631	11.2981	13.0027	14.8287	13.2756	VPS2.3	vacuolar protein sorting-associated protein 2.3 [Source:TAIR%3BAcc:AT1G03950]
AT1G03960	6.90401	5.69862	4.4241	1.90697	2.7478	2.18356	2.56989	3.26987	2.36247	F21M11.11	Calcium-binding EF hand family protein [Source:TAIR%3BAcc:AT1G03960]
AT1G03970	14.661	15.7382	14.5947	25.0202	21.2004	19.7035	52.6039	49.1065	43.4662	GBF4	G-box binding factor 4 [Source:TAIR%3BAcc:AT1G03970]
AT1G03980	0.431317	0.584553	0.335423	0.0670523	0.0998199	0.157575	0.25021	0.184081	0.145843	ATPCS2	phytochelatin synthase 2 [Source:TAIR%3BAcc:AT1G03980]
AT1G03982	0	0	0	0	0	0	0	0	0	F21M11.8	PAK-box/P21-Rho-binding family protein [Source:TAIR%3BAcc:AT1G03982]
AT1G03990	1.38969	1.21605	1.68486	1.9296	1.94683	2.6332	2.28595	1.96156	1.83322	FAO1	Long-chain fatty alcohol dehydrogenase family protein [Source:TAIR%3BAcc:AT1G03990]
AT1G04000	13.1697	14.6213	9.17722	24.6871	28.4653	23.8858	25.9345	26.1348	25.1404		unknown protein%3B BEST Arabidopsis thaliana protein match is: unknown protein (TAIR:AT5G44060.1)%3B Has 62 Blast hits to 62 proteins in 10 species: Archae - 0%3B Bacteria - 0%3B Metazoa - 0%3B Fungi - 0%3B Plants - 62%3B Viruses - 0%3B Other Eukaryotes - 0 (source /.../ BLink). [Source:TAIR%3BAcc:AT1G04000
AT1G04010	2.30267	1.86716	1.80913	2.26213	2.07907	1.66492	1.58079	1.45115	1.58502	PSAT1	phospholipid sterol acyl transferase 1 [Source:TAIR%3BAcc:AT1G04010]
AT1G04020	5.71966	4.38815	3.82172	1.38625	1.54123	1.5272	1.08118	1.06869	1.31064	ATBARD1	breast cancer associated RING 1 [Source:TAIR%3BAcc:AT1G04020]
AT1G04030	2.96389	3.24403	3.26341	1.60745	1.6361	1.51302	1.84098	1.71063	1.5089		unknown protein%3B BEST Arabidopsis thaliana protein match is: unknown protein (TAIR:AT5G44040.1)%3B Has 1835 Blast hits to 1511 proteins in 238 species: Archae - 7%3B Bacteria - 164%3B Metazoa - 377%3B Fungi - 135%3B Plants - 187%3B Viruses - 22%3B Other Eukaryote /.../3 (source: NCBI BLink). [Source:TAIR%3BAcc:AT1G04030
AT1G04040	181.96	175.569	145.47	109.061	128.416	131.312	78.422	74.6559	71.6346		HAD superfamily%2C subfamily IIIB acid phosphatase [Source:TAIR%3BAcc:AT1G04040
AT1G04050	1.60744	1.57076	1.25473	1.14071	1.06609	0.998231	0.633743	0.854845	0.737657	SUVR1	homolog of SU(var)3-9 1 [Source:TAIR%3BAcc:AT1G04050]
AT1G04070	7.23269	7.0899	6.32886	5.25671	5.39748	5.65114	5.85825	4.68783	4.0471	TOM22-I	translocase of outer membrane 22-I [Source:TAIR%3BAcc:AT1G04070]
AT1G04080	44.5253	38.4069	36.5147	25.0165	33.855	26.6866	28.284	29.4894	29.812	PRP39	Tetratricopeptide repeat (TPR)-like superfamily protein [Source:TAIR%3BAcc:AT1G04080]
AT1G04090	0.568127	0.607441	0.585034	0.588022	0.821264	0.624542	0.288218	0.23932	0.412371		Plant protein of unknown function (DUF946) [Source:TAIR%3BAcc:AT1G04090
AT1G04100	3.2329	2.85652	3.44644	4.09341	4.28081	3.88524	3.74042	5.2971	3.61608	IAA10	indoleacetic acid-induced protein 10 [Source:TAIR%3BAcc:AT1G04100]
AT1G04110	7.03864	6.03938	9.08362	2.35457	2.76787	1.82401	1.1355	0.415474	0.552144	SDD1	Subtilase family protein [Source:TAIR%3BAcc:AT1G04110]
AT1G04120	10.1246	8.62178	10.6187	12.9637	15.3518	11.2246	12.1825	9.15846	10.7042	ATMRP5	multidrug resistance-associated protein 5 [Source:TAIR%3BAcc:AT1G04120]
AT1G04130	6.30305	5.57337	4.71349	6.51981	6.99576	6.67524	6.04506	4.83854	5.43899	TPR2	Tetratricopeptide repeat (TPR)-like superfamily protein [Source:TAIR%3BAcc:AT1G04130]
AT1G04140	21.0358	18.799	21.3367	23.6871	25.7069	23.2536	26.6441	25.523	27.0599		Transducin family protein / WD-40 repeat family protein [Source:TAIR%3BAcc:AT1G04140
AT1G04150	0.0442857	0.0891303	0	0	0	0	0	0	0		C2 calcium/lipid-binding plant phosphoribosyltransferase family protein [Source:TAIR%3BAcc:AT1G04150
AT1G04160	3.34638	2.92325	3.8592	2.69115	3.57113	2.83153	2.59104	2.59741	2.88595	XIB	myosin XI B [Source:TAIR%3BAcc:AT1G04160]
AT1G04170	68.0806	59.5506	63.3648	38.9189	43.465	41.2604	35.4996	28.6663	27.9623	EIF2 GAMMA	eukaryotic translation initiation factor 2 gamma subunit [Source:TAIR%3BAcc:AT1G04170]
AT1G04171	0	0	0	0	0	0	0	0	0		unknown protein%3B Has 30201 Blast hits to 17322 proteins in 780 species: Archae - 12%3B Bacteria - 1396%3B Metazoa - 17338%3B Fungi - 3422%3B Plants - 5037%3B Viruses - 0%3B Other Eukaryotes - 2996 (source: NCBI BLink). [Source:TAIR%3BAcc:AT1G04171
AT1G04180	0.155951	0.0588499	0.111137	0.0345975	0.082193	0	0	0	0	YUC9	YUCCA 9 [Source:TAIR%3BAcc:AT1G04180]
AT1G04190	24.795	21.7862	17.2527	12.2053	12.0967	10.9137	9.75678	9.48276	9.2465	TPR3	Tetratricopeptide repeat (TPR)-like superfamily protein [Source:TAIR%3BAcc:AT1G04190]
AT1G04200	9.61785	9.4092	8.37212	6.57102	9.95526	8.15026	11.3454	12.7528	13.8336		FUNCTIONS IN: molecular_function unknown%3B INVOLVED IN: N-terminal protein myristoylation%3B LOCATED IN: cellular_component unknown%3B EXPRESSED IN: 22 plant structures%3B EXPRESSED DURING: 13 growth stages%3B CONTAINS InterPro DOMAIN/s: Dymeclin (InterPro:I /.../42)%3B Has 395 Blast hits to 389 proteins in 117 species: Archae - 0%3B Bacteria - 0%3B Metazoa - 262%3B Fungi - 21%3B Plants - 68%3B …
AT1G04210	14.1868	12.3886	16.9883	10.6171	12.7549	10.8544	14.2652	15.9053	15.5619		Leucine-rich repeat protein kinase family protein [Source:TAIR%3BAcc:AT1G04210
AT1G04220	0.447994	0.457448	0.87667	6.3377	4.10222	3.53439	2.27482	1.8416	1.83552	KCS2	3-ketoacyl-CoA synthase 2 [Source:TAIR%3BAcc:AT1G04220]
AT1G04230	7.0416	7.77142	7.19581	6.27969	8.6107	6.33004	8.25482	10.5144	9.40059		Protein of unknown function (DUF2361) [Source:TAIR%3BAcc:AT1G04230
AT1G04240	41.8083	34.8532	34.8427	21.8096	23.3238	30.4727	47.3326	75.3263	47.5958	SHY2	AUX/IAA transcriptional regulator family protein [Source:TAIR%3BAcc:AT1G04240]
AT1G04250	46.6367	43.4505	65.6585	121.476	124.246	133.304	118.858	119.578	130.646	AXR3	AUX/IAA transcriptional regulator family protein [Source:TAIR%3BAcc:AT1G04250]
AT1G04260	12.59	15.6908	12.5688	12.3241	11.1426	13.4975	11.8932	14.1107	16.2076	MPI7	CAMV movement protein interacting protein 7 [Source:TAIR%3BAcc:AT1G04260]
AT1G04270	527.479	553.293	496.627	160.762	167.214	180.88	184.964	191.686	196.512	RPS15	cytosolic ribosomal protein S15 [Source:TAIR%3BAcc:AT1G04270]
AT1G04280	6.05408	9.2846	12.9594	6.31628	7.25652	6.87558	13.4671	15.5136	13.7794		P-loop containing nucleoside triphosphate hydrolases superfamily protein [Source:TAIR%3BAcc:AT1G04280
AT1G04290	17.3011	13.2525	20.3361	27.309	23.2375	21.4398	21.0315	22.7633	24.1734		Thioesterase superfamily protein [Source:TAIR%3BAcc:AT1G04290
AT1G04295	1.07247	1.49949	1.49851	0	0.162772	0.781527	0	0.571081	0.154178		other RNA [Source:TAIR%3BAcc:AT1G04295
AT1G04300	15.2835	15.3957	17.5552	19.0066	21.7745	20.1958	27.1922	25.1426	28.6157		TRAF-like superfamily protein [Source:TAIR%3BAcc:AT1G04300
AT1G04310	1.75169	1.48905	2.06845	1.0959	1.47195	1.26313	1.84882	1.3721	1.16085	ERS2	ethylene response sensor 2 [Source:TAIR%3BAcc:AT1G04310]
AT1G04320	0.0844026	0.0663183	0.0750196	0	0	0	0	0	0		pre-tRNA [Source:TAIR%3BAcc:AT1G04320
AT1G04330	0.519575	0.45752	0	0.615319	0.55222	0.650135	1.2571	0.719987	0.415049		unknown protein%3B FUNCTIONS IN: molecular_function unknown%3B INVOLVED IN: biological_process unknown%3B LOCATED IN: chloroplast%3B BEST Arabidopsis thaliana protein match is: unknown protein (TAIR:AT3G23170.1)%3B Has 74 Blast hits to 74 proteins in 6 specie /.../hae - 0%3B Bacteria - 0%3B Metazoa - 0%3B Fungi - 0%3B Plants - 74%3B Viruses - 0%3B Other Eukaryotes - 0 (source: NCBI BLink). [Sourc…
AT1G04340	23.8714	23.8287	20.2315	15.6672	18.2754	16.0146	12.4134	16.8054	17.6529		HR-like lesion-inducing protein-related [Source:TAIR%3BAcc:AT1G04340
AT1G04350	44.1506	36.53	44.8518	89.5478	93.0244	90.8023	96.7783	92.4579	101.664		2-oxoglutarate (2OG) and Fe(II)-dependent oxygenase superfamily protein [Source:TAIR%3BAcc:AT1G04350
AT1G04360	0.511026	0.33426	0.323753	0.0302296	0.179404	0.10815	0.0693807	0	0	ATL1	RING/U-box superfamily protein [Source:TAIR%3BAcc:AT1G04360]
AT1G04370	0	0	0	0.170955	0	0	0	0	0	ATERF14	Ethylene-responsive element binding factor 14 [Source:TAIR%3BAcc:AT1G04370]
AT1G04380	0.0384187	0.0579911	0.292044	0.136369	0.121478	0.0813984	0.195894	0.070704	0.148391		2-oxoglutarate (2OG) and Fe(II)-dependent oxygenase superfamily protein [Source:TAIR%3BAcc:AT1G04380
AT1G04390	5.3253	4.45555	3.51518	3.75196	4.98351	3.57291	3.86364	4.48575	4.88032		BTB/POZ domain-containing protein [Source:TAIR%3BAcc:AT1G04390
AT1G04400	62.1444	67.5357	64.1719	36.1983	40.1188	39.5273	77.49	90.1839	86.976	CRY2	cryptochrome 2 [Source:TAIR%3BAcc:AT1G04400]
AT1G04410	467.223	477.693	487.215	761.571	786.792	791.764	877.25	736.24	816.85		Lactate/malate dehydrogenase family protein [Source:TAIR%3BAcc:AT1G04410
AT1G04420	179.795	179.872	182.229	116.081	108.472	105.699	91.3964	91.926	90.85		NAD(P)-linked oxidoreductase superfamily protein [Source:TAIR%3BAcc:AT1G04420
AT1G04425	31.8388	39.1123	28.6017	3.02318	1.82678	1.85106	1.6343	1.71919	1.02721		other RNA [Source:TAIR%3BAcc:AT1G04425
AT1G04430	32.7987	32.8751	39.2251	23.7356	24.9274	24.2309	28.4099	28.053	28.6224		S-adenosyl-L-methionine-dependent methyltransferases superfamily protein [Source:TAIR%3BAcc:AT1G04430
AT1G04440	20.3546	20.163	19.5991	26.4048	35.2936	31.0037	45.6615	53.595	53.1252	CKL13	casein kinase like 13 [Source:TAIR%3BAcc:AT1G04440]
AT1G04445	0.378577	0.0952695	0.119739	0.112176	0	0.136546	0.662511	0.116867	0.721553		C2H2-like zinc finger protein [Source:TAIR%3BAcc:AT1G04445
AT1G04450	0	0	0	0	0	0	0	0	0	RIC3	ROP-interactive CRIB motif-containing protein 3 [Source:TAIR%3BAcc:AT1G04450]
AT1G04457	0	0	0	0	0	0	0	0	0		Pseudogene of AT2G33450%3B 50S ribosomal protein L28%2C chloroplast (CL28) [Source:TAIR%3BAcc:AT1G04457
AT1G04470	0.0134945	0.0101847	0	0.0119696	0	0.0142038	0	0.0247844	0.0261604		Protein of unknown function (DUF810) [Source:TAIR%3BAcc:AT1G04470
AT1G04480	295.952	275.491	219.919	54.6976	52.3175	60.0437	47.8637	49.0678	56.9801		Ribosomal protein L14p/L23e family protein [Source:TAIR%3BAcc:AT1G04480
AT1G04490	0.10204	0.102683	0.129292	0.468295	0.248616	0.395904	0.805609	0.21901	0.114214		Protein of unknown function (DUF3527) [Source:TAIR%3BAcc:AT1G04490
AT1G04500	0.0294477	0.04445	0.11195	0.287402	0.278907	0.0933702	0.359252	0.297851	0.199319		CCT motif family protein [Source:TAIR%3BAcc:AT1G04500
AT1G04501	0	0	0	0	0	0	0	0	0		unknown protein%3B Has 30201 Blast hits to 17322 proteins in 780 species: Archae - 12%3B Bacteria - 1396%3B Metazoa - 17338%3B Fungi - 3422%3B Plants - 5037%3B Viruses - 0%3B Other Eukaryotes - 2996 (source: NCBI BLink). [Source:TAIR%3BAcc:AT1G04501
AT1G04510	29.4905	25.3383	27.1402	27.0784	30.2875	27.382	26.2778	20.3546	25.7714	MAC3A	MOS4-associated complex 3A [Source:TAIR%3BAcc:AT1G04510]
AT1G04520	12.4283	10.9728	11.6835	15.1297	14.9579	13.3619	8.25324	6.65562	6.05352	PDLP2	plasmodesmata-located protein 2 [Source:TAIR%3BAcc:AT1G04520]
AT1G04530	40.6633	35.0505	60.6031	99.7238	108.397	108.087	87.2485	102.463	95.511	TPR4	Tetratricopeptide repeat (TPR)-like superfamily protein [Source:TAIR%3BAcc:AT1G04530]
AT1G04540	0.571885	0.451237	0.91419	3.68999	4.51105	4.80366	3.32589	4.11006	4.42615		Calcium-dependent lipid-binding (CaLB domain) family protein [Source:TAIR%3BAcc:AT1G04540
AT1G04550	21.8656	18.043	25.5603	31.719	38.3626	41.6789	33.9925	36.9602	38.8571	IAA12	AUX/IAA transcriptional regulator family protein [Source:TAIR%3BAcc:AT1G04550]
AT1G04555	5.70285	6.70925	4.99168	5.75698	5.14227	4.81938	6.59667	8.91305	7.75353		unknown protein%3B FUNCTIONS IN: molecular_function unknown%3B INVOLVED IN: biological_process unknown%3B LOCATED IN: cellular_component unknown%3B BEST Arabidopsis thaliana protein match is: unknown protein (TAIR:AT4G33380.1)%3B Has 84 Blast hits to 83 prote /.../ 15 species: Archae - 0%3B Bacteria - 0%3B Metazoa - 9%3B Fungi - 0%3B Plants - 75%3B Viruses - 0%3B Other Eukaryotes - 0 (source: NCB…
AT1G04560	0	0	0	0	0	0	0	0	0		AWPM-19-like family protein [Source:TAIR%3BAcc:AT1G04560
AT1G04570	1.51691	0.654203	0.343304	1.02533	0.784775	0.584493	0.733003	0.907336	0.768931		Major facilitator superfamily protein [Source:TAIR%3BAcc:AT1G04570
AT1G04580	0.300991	0.267734	0.224869	0.10488	0.0902106	0.0339202	0.814405	0.0888247	0.125089	AAO4	aldehyde oxidase 4 [Source:TAIR%3BAcc:AT1G04580]
AT1G04590	15.4103	17.4215	12.9183	9.45131	10.5707	10.159	9.33524	9.96786	9.20224		BEST Arabidopsis thaliana protein match is: Pentatricopeptide repeat (PPR) superfamily protein (TAIR:AT4G21190.1)%3B Has 111 Blast hits to 111 proteins in 15 species: Archae - 0%3B Bacteria - 0%3B Metazoa - 0%3B Fungi - 0%3B Plants - 109%3B Viruses - 0%3B Other E /.../tes - 2 (source: NCBI BLink). [Source:TAIR%3BAcc:AT1G04590
AT1G04600	0.117766	0.0571384	0.0399943	0.23128	0.370458	0.963826	1.79996	2.50951	3.45166	XIA	myosin XI A [Source:TAIR%3BAcc:AT1G04600]
AT1G04610	0.461566	0.491798	0.335478	0	0	0	0	0	0	YUC3	YUCCA 3 [Source:TAIR%3BAcc:AT1G04610]
AT1G04620	14.7963	15.5447	22.3313	23.0528	23.326	21.7692	20.2181	14.8299	18.284	HCAR	coenzyme F420 hydrogenase family / dehydrogenase%2C beta subunit family [Source:TAIR%3BAcc:AT1G04620]
AT1G04625	0	0	0	0	0	0	0	0	0		Polynucleotidyl transferase%2C ribonuclease H-like superfamily protein [Source:TAIR%3BAcc:AT1G04625
AT1G04630	51.7296	51.1475	47.1807	27.7486	30.5913	26.2532	29.2423	26.6874	30.3679	MEE4	GRIM-19 protein [Source:TAIR%3BAcc:AT1G04630]
AT1G04635	5.77008	4.93133	3.14106	1.4319	0.901597	0.909687	0.527583	0.470255	1.22039	EMB1687	ribonuclease P family protein / Rpp14 family protein [Source:TAIR%3BAcc:AT1G04635]
AT1G04640	59.7305	63.6751	56.887	34.7234	34.078	37.7674	37.3451	47.3373	43.4714	LIP2	lipoyltransferase 2 [Source:TAIR%3BAcc:AT1G04640]
AT1G04645	0	0	0	0.121175	0	0.591397	0	0	0		Plant self-incompatibility protein S1 family [Source:TAIR%3BAcc:AT1G04645
AT1G04650	1.36185	0.962224	0.592299	1.77342	1.29262	1.52532	1.21623	1.34385	1.53045		unknown protein%3B Has 30201 Blast hits to 17322 proteins in 780 species: Archae - 12%3B Bacteria - 1396%3B Metazoa - 17338%3B Fungi - 3422%3B Plants - 5037%3B Viruses - 0%3B Other Eukaryotes - 2996 (source: NCBI BLink). [Source:TAIR%3BAcc:AT1G04650
AT1G04660	0.152838	0.230702	0.326763	0	0	0.161902	0	0	0		glycine-rich protein [Source:TAIR%3BAcc:AT1G04660
AT1G04670	0	0	0	0	0	0	0	0	0.0790026		unknown protein%3B Has 40 Blast hits to 40 proteins in 14 species: Archae - 2%3B Bacteria - 5%3B Metazoa - 1%3B Fungi - 2%3B Plants - 30%3B Viruses - 0%3B Other Eukaryotes - 0 (source: NCBI BLink). [Source:TAIR%3BAcc:AT1G04670
AT1G04680	34.548	29.4778	36.8028	30.1982	31.9146	28.1739	19.5598	15.0635	18.3937		Pectin lyase-like superfamily protein [Source:TAIR%3BAcc:AT1G04680
AT1G04684	0	0	0	0	0	0	0	0	0		unknown protein%3B Has 30201 Blast hits to 17322 proteins in 780 species: Archae - 12%3B Bacteria - 1396%3B Metazoa - 17338%3B Fungi - 3422%3B Plants - 5037%3B Viruses - 0%3B Other Eukaryotes - 2996 (source: NCBI BLink). [Source:TAIR%3BAcc:AT1G04684
AT1G04690	64.5503	56.9409	58.5094	51.531	53.0107	48.3307	65.0353	67.8872	68.0974	KAB1	potassium channel beta subunit 1 [Source:TAIR%3BAcc:AT1G04690]
AT1G04700	0.72851	0.85052	0.94163	0.646166	0.788168	0.610715	0.299024	0.407604	0.496669		PB1 domain-containing protein tyrosine kinase [Source:TAIR%3BAcc:AT1G04700
AT1G04710	14.8835	14.3457	15.0826	13.6562	16.3874	13.4576	14.4649	15.0051	15.2284	KAT1	peroxisomal 3-ketoacyl-CoA thiolase 4 [Source:TAIR%3BAcc:AT1G04710]
AT1G04720	0	0	0	0	0	0	0	0	0		pre-tRNA [Source:TAIR%3BAcc:AT1G04720
AT1G04730	4.09606	3.33549	3.03052	0.737593	1.09929	0.778372	0.545289	0.424293	0.835612	CTF18	P-loop containing nucleoside triphosphate hydrolases superfamily protein [Source:TAIR%3BAcc:AT1G04730]
AT1G04750	46.1237	46.7925	45.5749	24.0318	26.3958	24.4969	29.9987	27.8916	29.691	VAMP7B	vesicle-associated membrane protein 721 [Source:TAIR%3BAcc:AT1G04750]
AT1G04760	3.35267	2.66369	3.09832	0.626937	0.937936	0.568004	2.56281	0.489081	0.422769	ATVAMP726	vesicle-associated membrane protein 726 [Source:TAIR%3BAcc:AT1G04760]
AT1G04770	26.3738	28.1907	29.814	50.6554	52.5248	42.3277	61.5039	71.0076	48.4292		Tetratricopeptide repeat (TPR)-like superfamily protein [Source:TAIR%3BAcc:AT1G04770
AT1G04778	1.29504	1.22062	1.22966	1.13643	1.39416	0.352818	1.3654	1.19769	1.20545		unknown protein%3B FUNCTIONS IN: molecular_function unknown%3B INVOLVED IN: biological_process unknown%3B LOCATED IN: cellular_component unknown%3B Has 0 Blast hits to 0 proteins in 0 species (source: NCBI BLink). [Source:TAIR%3BAcc:AT1G04778
AT1G04780	12.428	13.0382	12.4805	18.5239	16.2187	17.7426	34.1744	27.6034	29.5045		Ankyrin repeat family protein [Source:TAIR%3BAcc:AT1G04780
AT1G04790	9.90204	9.06185	10.5756	8.12621	8.21347	7.84067	9.36405	10.7372	8.81205		RING/U-box superfamily protein [Source:TAIR%3BAcc:AT1G04790
AT1G04800	326.711	268.514	323.985	195.736	193.056	182.243	72.5644	37.3248	33.4993		glycine-rich protein [Source:TAIR%3BAcc:AT1G04800
AT1G04810	13.5311	12.9282	14.9539	14.9668	18.6843	16.7957	19.9494	15.6808	18.1321	F13M7.20	26S proteasome regulatory complex%2C non-ATPase subcomplex%2C Rpn2/Psmd1 subunit [Source:TAIR%3BAcc:AT1G04810]
AT1G04820	264.794	248.32	226.159	102.833	107.389	100.25	81.698	71.3111	68.6086	TUA4	tubulin alpha-4 chain [Source:TAIR%3BAcc:AT1G04820]
AT1G04830	8.77781	10.5002	10.1694	8.42427	10.7756	7.42644	11.079	9.60051	9.75166		Ypt/Rab-GAP domain of gyp1p superfamily protein [Source:TAIR%3BAcc:AT1G04830
AT1G04840	0.813432	0.491137	0.508112	0.268037	0.219886	0.196193	0.25935	0.213594	0.382396	PCMP-H64	Tetratricopeptide repeat (TPR)-like superfamily protein [Source:TAIR%3BAcc:AT1G04840]
AT1G04850	43.0814	44.6362	44.8107	38.1976	38.8895	41.3391	42.1447	50.5328	44.3223		ubiquitin-associated (UBA)/TS-N domain-containing protein [Source:TAIR%3BAcc:AT1G04850
AT1G04860	9.42145	8.70395	8.98267	11.2348	10.7894	10.9029	12.0011	11.4875	11.6214	UBP2	ubiquitin-specific protease 2 [Source:TAIR%3BAcc:AT1G04860]
AT1G04870	18.0514	17.9274	16.7501	6.43903	7.63854	8.25244	7.41158	6.78574	7.48778	PRMT10	protein arginine methyltransferase 10 [Source:TAIR%3BAcc:AT1G04870]
AT1G04880	0.390743	0.362959	0.285662	0.320021	0.537783	0.285952	0.183382	0.0276391	0.232485	HMGB15	HMG (high mobility group) box protein with ARID/BRIGHT DNA-binding domain [Source:TAIR%3BAcc:AT1G04880]
AT1G04890	0	0	0	0	0	0	0	0	0		Protein of unknown function%2C DUF593 [Source:TAIR%3BAcc:AT1G04890
AT1G04900	8.65073	8.70527	4.91264	2.75143	2.8617	2.52867	1.96207	2.02575	2.44712		Protein of unknown function (DUF185) [Source:TAIR%3BAcc:AT1G04900
AT1G04910	14.6423	12.9021	11.8198	10.3792	10.5477	9.08713	9.01109	9.44565	9.61206		O-fucosyltransferase family protein [Source:TAIR%3BAcc:AT1G04910
AT1G04920	1.30852	0.793941	0.853825	0.386883	0.55194	0.243012	0.272328	0.106021	0.174105	ATSPS3F	sucrose phosphate synthase 3F [Source:TAIR%3BAcc:AT1G04920]
AT1G04930	2.81795	2.91347	2.54716	2.04829	1.46587	1.81369	1.35466	1.50722	1.72591		hydroxyproline-rich glycoprotein family protein [Source:TAIR%3BAcc:AT1G04930
AT1G04940	111.354	110.595	98.7502	48.3997	47.4672	48.3006	44.3668	45.4384	45.8398	TIC20	translocon at the inner envelope membrane of chloroplasts 20 [Source:TAIR%3BAcc:AT1G04940]
AT1G04945	5.9235	4.52847	3.49536	1.91666	2.59355	3.55379	3.09314	1.60196	3.05339		HIT-type Zinc finger family protein [Source:TAIR%3BAcc:AT1G04945
AT1G04950	13.0118	13.6198	11.4778	8.67045	10.1191	8.08743	9.83928	11.2697	12.2511	TAFII59	TATA BOX ASSOCIATED FACTOR II 59 [Source:TAIR%3BAcc:AT1G04950]
AT1G04960	11.4805	11.8999	14.3523	15.9264	16.3946	17.1955	21.9894	22.4172	22.0844		Protein of unknown function (DUF1664) [Source:TAIR%3BAcc:AT1G04960
AT1G04970	15.2867	15.492	14.6571	13.955	14.8741	12.6913	15.3481	17.6718	14.8564		lipid-binding serum glycoprotein family protein [Source:TAIR%3BAcc:AT1G04970
AT1G04980	4.16013	3.97553	4.75023	3.08034	3.59086	5.9792	6.54288	3.02731	4.77466	ATPDIL2-2	PDI-like 2-2 [Source:TAIR%3BAcc:AT1G04980]
AT1G04985	32.398	35.9881	30.0309	27.8304	27.4486	33.0017	30.8978	41.1874	42.1776		unknown protein%3B Has 37 Blast hits to 37 proteins in 11 species: Archae - 0%3B Bacteria - 0%3B Metazoa - 0%3B Fungi - 0%3B Plants - 37%3B Viruses - 0%3B Other Eukaryotes - 0 (source: NCBI BLink). [Source:TAIR%3BAcc:AT1G04985
AT1G04990	4.84828	4.07337	2.69509	4.46403	5.16725	4.1907	8.43493	5.10332	6.3086		Zinc finger C-x8-C-x5-C-x3-H type family protein [Source:TAIR%3BAcc:AT1G04990
AT1G05000	1.92593	2.26257	2.4427	2.59133	3.36261	3.50873	8.28719	9.73088	8.15697		Phosphotyrosine protein phosphatases superfamily protein [Source:TAIR%3BAcc:AT1G05000
AT1G05010	83.8941	98.9548	140.387	51.4472	48.9927	44.4251	72.7649	32.7204	35.3589	EFE	ethylene-forming enzyme [Source:TAIR%3BAcc:AT1G05010]
AT1G05020	1.19084	1.39808	1.0063	0.335358	0.277984	0.3387	0.536125	0.138927	0.164761	AP180	ENTH/ANTH/VHS superfamily protein [Source:TAIR%3BAcc:AT1G05020]
AT1G05030	4.83765	4.0701	4.975	5.01903	5.89468	4.52268	3.59754	3.45081	3.75923		Major facilitator superfamily protein [Source:TAIR%3BAcc:AT1G05030
AT1G05040	0	0	0	0	0	0	0	0	0		BEST Arabidopsis thaliana protein match is: Ubiquitin-associated (UBA) protein (TAIR:AT2G33010.1)%3B Has 14 Blast hits to 12 proteins in 3 species: Archae - 0%3B Bacteria - 0%3B Metazoa - 0%3B Fungi - 0%3B Plants - 14%3B Viruses - 0%3B Other Eukaryotes - 0 (sourc /.../I BLink). [Source:TAIR%3BAcc:AT1G05040
AT1G05055	10.1255	7.32661	7.91205	6.58846	6.39638	5.37157	4.93915	4.16846	5.74774	ATGTF2H2	general transcription factor II H2 [Source:TAIR%3BAcc:AT1G05055]
AT1G05060	13.2247	13.3729	13.1508	11.9215	13.2064	12.9596	16.8823	18.8443	17.7721		unknown protein%3B Has 34 Blast hits to 34 proteins in 13 species: Archae - 0%3B Bacteria - 0%3B Metazoa - 0%3B Fungi - 0%3B Plants - 34%3B Viruses - 0%3B Other Eukaryotes - 0 (source: NCBI BLink). [Source:TAIR%3BAcc:AT1G05060
AT1G05061	0.392112	0.369919	0.232805	0.217512	0.103509	0.0520662	0	0.0902807	0.141756		Pseudogene of AT2G32630%3B pentatricopeptide (PPR) repeat-containing protein [Source:TAIR%3BAcc:AT1G05061
AT1G05065	26.5024	20.728	25.6652	14.0557	14.1544	10.5781	11.1196	6.35366	15.8343	CLE20	CLAVATA3/ESR-RELATED 20 [Source:TAIR%3BAcc:AT1G05065]
AT1G05070	27.354	29.5195	26.2675	32.9915	34.2297	36.6142	28.6152	38.1913	37.4631		Protein of unknown function (DUF1068) [Source:TAIR%3BAcc:AT1G05070
AT1G05080	0	0	0.0705675	0	0	0	0	0	0		F-box/RNI-like/FBD-like domains-containing protein [Source:TAIR%3BAcc:AT1G05080
AT1G05085	0	0	0	0	0	0	0	0	0.205003		unknown protein%3B Has 35333 Blast hits to 34131 proteins in 2444 species: Archae - 798%3B Bacteria - 22429%3B Metazoa - 974%3B Fungi - 991%3B Plants - 531%3B Viruses - 0%3B Other Eukaryotes - 9610 (source: NCBI BLink). [Source:TAIR%3BAcc:AT1G05085
AT1G05090	2.83467	3.10806	4.10356	3.4568	2.83237	3.20219	2.32084	2.11941	2.9125		dentin sialophosphoprotein-related [Source:TAIR%3BAcc:AT1G05090
AT1G05100	0.465268	0.380412	0.221047	1.78913	1.1443	0.862629	10.1629	2.42614	1.27286	MAPKKK18	mitogen-activated protein kinase kinase kinase 18 [Source:TAIR%3BAcc:AT1G05100]
AT1G05120	5.12993	4.20894	4.70404	3.30278	3.77062	3.53864	4.2543	3.78486	3.68751		Helicase protein with RING/U-box domain [Source:TAIR%3BAcc:AT1G05120
AT1G05135	7.70981	13.6238	12.1163	8.97937	7.77262	10.8338	26.4475	26.1918	17.8996		pseudogene of unknown protein [Source:TAIR%3BAcc:AT1G05135
AT1G05136	0	0	0	0	0	0	0	0	0		unknown protein%3B Has 30201 Blast hits to 17322 proteins in 780 species: Archae - 12%3B Bacteria - 1396%3B Metazoa - 17338%3B Fungi - 3422%3B Plants - 5037%3B Viruses - 0%3B Other Eukaryotes - 2996 (source: NCBI BLink). [Source:TAIR%3BAcc:AT1G05136
AT1G05140	51.7535	42.4949	56.6556	91.7272	95.9698	99.3996	89.7059	81.9334	87.0654		Peptidase M50 family protein [Source:TAIR%3BAcc:AT1G05140
AT1G05150	11.9908	11.28	11.9324	7.80817	9.12713	8.89347	6.75067	7.18499	7.02264		Calcium-binding tetratricopeptide family protein [Source:TAIR%3BAcc:AT1G05150
AT1G05160	5.47557	5.91328	4.73949	2.80397	3.13493	2.6534	2.09929	2.41367	2.77946	CYP88A3	cytochrome P450%2C family 88%2C subfamily A%2C polypeptide 3 [Source:TAIR%3BAcc:AT1G05160]
AT1G05170	9.35361	6.26566	5.00006	29.0922	29.8918	26.5296	8.7192	8.05735	9.27093	B3GALT2	Galactosyltransferase family protein [Source:TAIR%3BAcc:AT1G05170]
AT1G05180	15.1984	14.1341	12.8028	8.70811	11.3449	9.99777	10.8746	11.0366	11.5962	AXR1	NAD(P)-binding Rossmann-fold superfamily protein [Source:TAIR%3BAcc:AT1G05180]
AT1G05190	939.079	936.333	894.377	454.537	403.14	423.411	394.205	376.459	386.372	emb2394	Ribosomal protein L6 family [Source:TAIR%3BAcc:AT1G05190]
AT1G05200	10.2548	7.18305	6.90681	12.2825	14.4696	11.7615	6.13275	8.03731	7.95028	ATGLR3.4	glutamate receptor 3.4 [Source:TAIR%3BAcc:AT1G05200]
AT1G05205	31.0603	30.5522	22.8029	12.3885	16.6977	13.5777	13.3997	12.6933	14.3963		unknown protein%3B Has 44 Blast hits to 44 proteins in 16 species: Archae - 0%3B Bacteria - 0%3B Metazoa - 0%3B Fungi - 0%3B Plants - 44%3B Viruses - 0%3B Other Eukaryotes - 0 (source: NCBI BLink). [Source:TAIR%3BAcc:AT1G05205
AT1G05210	11.3881	11.5327	9.37533	2.496	2.21599	2.69589	1.85922	1.66269	2.70056		Transmembrane protein 97%2C predicted [Source:TAIR%3BAcc:AT1G05210
AT1G05220	0.315134	0.0612072	0.0769804	0.0720209	0	0	0	0.0748823	0.155601		Transmembrane protein 97%2C predicted [Source:TAIR%3BAcc:AT1G05220
AT1G05230	16.3666	15.5289	16.8004	8.89667	9.87634	8.16502	7.41401	7.0103	6.66065	HDG2	homeodomain GLABROUS 2 [Source:TAIR%3BAcc:AT1G05230]
AT1G05240	0	0	0	0	0	0	0	0	0	PER1	Peroxidase superfamily protein [Source:TAIR%3BAcc:AT1G05240]
AT1G05250	0	0	0	0	0	0	0	0	0	PER1	Peroxidase superfamily protein [Source:TAIR%3BAcc:AT1G05250]
AT1G05260	0.246955	0.434894	0.156428	0.365259	0.520821	0.2618	0.546172	0.189411	0.119182	RCI3	Peroxidase superfamily protein [Source:TAIR%3BAcc:AT1G05260]
AT1G05270	20.3874	21.3456	22.008	15.6306	17.4097	17.2334	19.3729	19.4328	16.6453		TraB family protein [Source:TAIR%3BAcc:AT1G05270
AT1G05280	0	0	0	0	0	0	0	0	0		Protein of unknown function (DUF604) [Source:TAIR%3BAcc:AT1G05280
AT1G05290	0	0	0	0	0	0	0	0	0		CCT motif family protein [Source:TAIR%3BAcc:AT1G05290
AT1G05291	0	0	0	0	0	0	0	0	0		Protein of unknown function (DUF1218) [Source:TAIR%3BAcc:AT1G05291
AT1G05300	1.64349	1.14975	0.504803	0.754197	1.08191	1.08714	1.19057	1.79189	1.41617	ZIP5	zinc transporter 5 precursor [Source:TAIR%3BAcc:AT1G05300]
AT1G05310	0.987754	0.828315	1.0429	0.454478	0.539649	0.34863	0.260986	0.639507	0.282683	PME8	Pectin lyase-like superfamily protein [Source:TAIR%3BAcc:AT1G05310]
AT1G05320	10.0265	8.38135	8.46951	9.42715	11.6703	8.64548	8.70788	11.16	9.09786		FUNCTIONS IN: molecular_function unknown%3B INVOLVED IN: biological_process unknown%3B LOCATED IN: cellular_component unknown%3B EXPRESSED IN: fruit%2C egg cell%3B CONTAINS InterPro DOMAIN/s: Prefoldin (InterPro:IPR009053)%3B BEST Arabidopsis thaliana protein m /.../s: unknown protein (TAIR:AT2G32240.1)%3B Has 267650 Blast hits to 119772 proteins in 3899 species: Archae - 3706%3B Bacteria - 62589…
AT1G05330	0.730689	0.414249	0.346874	1.62445	0.589657	0.19961	5.82092	1.69421	1.38098		unknown protein%3B Has 6 Blast hits to 6 proteins in 2 species: Archae - 0%3B Bacteria - 0%3B Metazoa - 0%3B Fungi - 0%3B Plants - 6%3B Viruses - 0%3B Other Eukaryotes - 0 (source: NCBI BLink). [Source:TAIR%3BAcc:AT1G05330
AT1G05340	1.12239	2.2388	2.28309	1.21035	1.70228	0.94432	66.8509	11.6214	5.38461		unknown protein%3B FUNCTIONS IN: molecular_function unknown%3B INVOLVED IN: biological_process unknown%3B LOCATED IN: chloroplast%3B EXPRESSED IN: 14 plant structures%3B EXPRESSED DURING: 7 growth stages%3B BEST Arabidopsis thaliana protein match is: unknown pr /.../(TAIR:AT2G32210.1)%3B Has 189 Blast hits to 189 proteins in 27 species: Archae - 0%3B Bacteria - 0%3B Metazoa - 0%3B Fungi - 21%3B P…
AT1G05350	13.2088	14.1596	12.1373	9.51556	11.7473	11.0874	9.20915	8.24917	8.95772		NAD(P)-binding Rossmann-fold superfamily protein [Source:TAIR%3BAcc:AT1G05350
AT1G05360	9.31016	8.17252	7.07892	3.4312	4.52137	3.05732	3.52295	3.60845	2.96421		BEST Arabidopsis thaliana protein match is: SNARE associated Golgi protein family (TAIR:AT4G14950.1)%3B Has 332 Blast hits to 326 proteins in 115 species: Archae - 0%3B Bacteria - 11%3B Metazoa - 174%3B Fungi - 0%3B Plants - 74%3B Viruses - 0%3B Other Eukaryotes /.../source: NCBI BLink). [Source:TAIR%3BAcc:AT1G05360
AT1G05370	1.75726	1.54729	0.958698	1.76133	1.64467	0.688421	1.12603	1.94545	1.32094		Sec14p-like phosphatidylinositol transfer family protein [Source:TAIR%3BAcc:AT1G05370
AT1G05380	7.64969	6.03557	8.04482	10.5016	10.7457	9.87685	11.2993	8.93778	10.6285		Acyl-CoA N-acyltransferase with RING/FYVE/PHD-type zinc finger protein [Source:TAIR%3BAcc:AT1G05380
AT1G05385	55.3203	56.956	55.2315	40.7809	40.2629	38.9866	34.3899	42.8729	35.4389	LPA19	photosystem II 11 kDa protein-related [Source:TAIR%3BAcc:AT1G05385]
AT1G05390	0	0	0	0	0	0	0	0	0		pre-tRNA [Source:TAIR%3BAcc:AT1G05390
AT1G05400	0.311866	0.245679	0.0515319	0	0.164735	0.173133	0.692314	0.861864	0.45078		unknown protein%3B BEST Arabidopsis thaliana protein match is: unknown protein (TAIR:AT1G06810.1)%3B Has 31 Blast hits to 31 proteins in 2 species: Archae - 0%3B Bacteria - 0%3B Metazoa - 0%3B Fungi - 0%3B Plants - 31%3B Viruses - 0%3B Other Eukaryotes - 0 (source: /.../BLink). [Source:TAIR%3BAcc:AT1G05400
AT1G05410	8.41678	10.387	8.4372	4.33408	5.16406	4.14499	4.61857	5.84691	5.75926		Protein of unknown function (DUF1423) [Source:TAIR%3BAcc:AT1G05410
AT1G05420	0.765229	0.705898	0.484213	1.28376	1.35517	1.27619	0.0881133	0	0.0815212	ATOFP12	ovate family protein 12 [Source:TAIR%3BAcc:AT1G05420]
AT1G05430	29.0566	27.6646	27.694	14.9303	15.0851	16.4939	15.6461	21.6085	17.4648		unknown protein%3B Has 31 Blast hits to 31 proteins in 9 species: Archae - 0%3B Bacteria - 0%3B Metazoa - 0%3B Fungi - 0%3B Plants - 31%3B Viruses - 0%3B Other Eukaryotes - 0 (source: NCBI BLink). [Source:TAIR%3BAcc:AT1G05430
AT1G05440	0.847843	0.710989	1.46231	0.0835859	0	0.0332052	0.0319455	0.0288786	0.0607086		C-8 sterol isomerases [Source:TAIR%3BAcc:AT1G05440
AT1G05450	0	0	0	0	0	0	0.0663388	0.0594472	0		Bifunctional inhibitor/lipid-transfer protein/seed storage 2S albumin superfamily protein [Source:TAIR%3BAcc:AT1G05450
AT1G05460	3.7243	3.27933	3.79218	4.59202	4.04701	4.94837	3.57832	3.63831	3.77655	SDE3	P-loop containing nucleoside triphosphate hydrolases superfamily protein [Source:TAIR%3BAcc:AT1G05460]
AT1G05470	6.29208	6.31911	7.78449	2.57489	3.10096	2.35088	2.08904	2.29645	1.463	CVP2	DNAse I-like superfamily protein [Source:TAIR%3BAcc:AT1G05470]
AT1G05490	0.057251	0.100822	0.127024	0.0507782	0.0500362	0.130432	0.0481733	0.0437981	0.018509	chr31	chromatin remodeling 31 [Source:TAIR%3BAcc:AT1G05490]
AT1G05500	20.4874	19.1794	20.9732	24.6994	28.0655	24.8204	23.7484	19.048	20.278	SYTE	Calcium-dependent lipid-binding (CaLB domain) family protein [Source:TAIR%3BAcc:AT1G05500]
AT1G05510	0.0530246	0	0	0	0	0.0563852	0.543473	0	0		Protein of unknown function (DUF1264) [Source:TAIR%3BAcc:AT1G05510
AT1G05520	11.4412	8.64825	10.4266	15.5193	16.07	14.7731	14.3203	11.0743	11.78		Sec23/Sec24 protein transport family protein [Source:TAIR%3BAcc:AT1G05520
AT1G05530	0.106873	0.0806598	0.0338526	0	0.075059	0.0377116	0.0725883	0.0655465	0.034414	UGT75B2	UDP-glucosyl transferase 75B2 [Source:TAIR%3BAcc:AT1G05530]
AT1G05540	7.34149	5.74602	9.07964	11.961	12.6107	11.6055	6.77471	8.39995	6.22595		Protein of unknown function (DUF295) [Source:TAIR%3BAcc:AT1G05540
AT1G05550	0.646996	0.519547	0.25908	1.04082	0.659388	1.05721	0.794591	0.573503	0.301245		Protein of unknown function (DUF295) [Source:TAIR%3BAcc:AT1G05550
AT1G05560	14.2787	15.0766	12.0408	30.9984	24.9763	28.4761	34.3638	22.679	20.2113	UGT1	UDP-glucosyltransferase 75B1 [Source:TAIR%3BAcc:AT1G05560]
AT1G05562	9.95704	4.91722	8.15314	16.3211	17.2275	14.6985	12.5303	8.70119	14.3674		Potential natural antisense gene%2C locus overlaps with AT1G05560 [Source:TAIR%3BAcc:AT1G05562
AT1G05570	1.65715	1.67224	2.08047	3.48526	4.36788	4.53931	6.98694	5.6404	7.87363	CALS1	callose synthase 1 [Source:TAIR%3BAcc:AT1G05570]
AT1G05575	0.404971	1.42733	1.4094	1.56024	0.144616	0.439227	9.65949	13.2593	10.0225		unknown protein%3B FUNCTIONS IN: molecular_function unknown%3B INVOLVED IN: anaerobic respiration%3B LOCATED IN: endomembrane system%3B EXPRESSED IN: 17 plant structures%3B EXPRESSED DURING: 9 growth stages%3B BEST Arabidopsis thaliana protein match is: unknown /.../in (TAIR:AT2G31945.1)%3B Has 63 Blast hits to 63 proteins in 10 species: Archae - 0%3B Bacteria - 0%3B Metazoa - 0%3B Fungi - 0%3B P…
AT1G05577	0.0639959	0.0482994	0	0	0	0	0.0325589	0	0.030928		Domain of unknown function (DUF966) [Source:TAIR%3BAcc:AT1G05577
AT1G05580	0	0	0	0	0	0	0	0	0.046093	ATCHX23	cation/H+ exchanger 23 [Source:TAIR%3BAcc:AT1G05580]
AT1G05590	8.55254	6.40584	7.67719	9.29672	10.9225	10.3228	7.79347	7.38163	7.31543	HEXO2	beta-hexosaminidase 2 [Source:TAIR%3BAcc:AT1G05590]
AT1G05600	5.633	5.84588	4.85159	4.87463	4.45724	4.04163	3.823	5.02542	3.87117		Tetratricopeptide repeat (TPR)-like superfamily protein [Source:TAIR%3BAcc:AT1G05600
AT1G05610	0.856007	0.621203	0.594473	0.146065	0.17334	0.278624	0.26809	0.151409	0.0636358	APS2	ADP-glucose pyrophosphorylase small subunit 2 [Source:TAIR%3BAcc:AT1G05610]
AT1G05615	0	0	0.119739	0.112176	0	0	0	0	0		Domain of unknown function (DUF313) [Source:TAIR%3BAcc:AT1G05615
AT1G05620	10.9426	11.3107	8.34249	3.3171	2.80348	3.10611	5.37743	4.89219	4.34392	URH2	uridine-ribohydrolase 2 [Source:TAIR%3BAcc:AT1G05620]
AT1G05630	7.43142	6.0566	6.82988	4.73929	5.94271	5.25791	6.06495	4.0757	5.09806	AT5PTASE13	Endonuclease/exonuclease/phosphatase family protein [Source:TAIR%3BAcc:AT1G05630]
AT1G05640	0.967236	0.673848	0.801509	0.70409	1.04315	0.759242	0.704854	0.478717	0.455962		Ankyrin repeat family protein [Source:TAIR%3BAcc:AT1G05640
AT1G05650	0	0	0	0	0	0	0	0	0		Pectin lyase-like superfamily protein [Source:TAIR%3BAcc:AT1G05650
AT1G05660	0	0	0	0	0	0	0	0	0		Pectin lyase-like superfamily protein [Source:TAIR%3BAcc:AT1G05660
AT1G05670	2.21735	2.40156	2.50187	1.68693	2.11805	1.93897	1.33045	1.55451	1.4164		Pentatricopeptide repeat (PPR-like) superfamily protein [Source:TAIR%3BAcc:AT1G05670
AT1G05675	0.128873	0.364739	1.07165	0.228696	0.169607	0.511139	1.60649	1.89642	2.95828	UGT74E1	UDP-Glycosyltransferase superfamily protein [Source:TAIR%3BAcc:AT1G05675]
AT1G05680	1.32778	1.00211	3.15466	3.30993	3.29486	4.24578	7.78361	5.02982	5.83665	UGT74E2	Uridine diphosphate glycosyltransferase 74E2 [Source:TAIR%3BAcc:AT1G05680]
AT1G05690	2.37122	1.83275	2.49806	7.24934	7.18441	8.63369	5.48771	7.22355	7.34907	BT3	BTB and TAZ domain protein 3 [Source:TAIR%3BAcc:AT1G05690]
AT1G05700	0.0177474	0.0133945	0.0337444	0.0314863	0.074557	0	0.0179704	0.0489101	0.0515741		Leucine-rich repeat transmembrane protein kinase protein [Source:TAIR%3BAcc:AT1G05700
AT1G05710	1.46462	1.97918	2.63148	2.5845	1.5643	1.86101	3.23721	3.59115	4.76116		basic helix-loop-helix (bHLH) DNA-binding superfamily protein [Source:TAIR%3BAcc:AT1G05710
AT1G05720	17.4151	18.7303	12.4837	9.64267	10.9827	9.7604	13.2968	14.2436	14.4403		selenoprotein family protein [Source:TAIR%3BAcc:AT1G05720
AT1G05730	1.37805	1.27837	0.45161	0.164855	0.290749	0.40165	0.333407	0.299249	0.686598		Eukaryotic protein of unknown function (DUF842) [Source:TAIR%3BAcc:AT1G05730
AT1G05740	0	0	0.629648	0.147515	0	0	0	0	0		Eukaryotic protein of unknown function (DUF842) [Source:TAIR%3BAcc:AT1G05740
AT1G05750	2.39688	2.118	1.35614	0.897773	0.74954	0.910186	1.26203	1.24122	1.54021	PDE247	Tetratricopeptide repeat (TPR)-like superfamily protein [Source:TAIR%3BAcc:AT1G05750]
AT1G05760	8.17101	6.55374	4.99568	5.33535	3.84334	3.4904	1.94451	1.51406	1.64562	RTM1	Mannose-binding lectin superfamily protein [Source:TAIR%3BAcc:AT1G05760]
AT1G05770	1.50059	1.64221	1.28217	0.799506	1.0346	0.962866	1.23987	1.10799	0.792548		Mannose-binding lectin superfamily protein [Source:TAIR%3BAcc:AT1G05770
AT1G05780	3.6992	4.83939	3.51135	1.24111	1.48417	1.58521	1.27659	1.51824	1.49816		Vacuolar ATPase assembly integral membrane protein VMA21-like domain [Source:TAIR%3BAcc:AT1G05780
AT1G05785	4.59971	7.72872	7.40107	5.8732	7.06149	5.76815	6.75809	5.76098	6.77506		Got1/Sft2-like vescicle transport protein family [Source:TAIR%3BAcc:AT1G05785
AT1G05790	8.82626	9.18726	8.86205	5.69967	7.44057	5.91991	5.25778	7.18607	7.20515		lipase class 3 family protein [Source:TAIR%3BAcc:AT1G05790
AT1G05800	0	0	0	0	0	0	0	0	0	DGL	alpha/beta-Hydrolases superfamily protein [Source:TAIR%3BAcc:AT1G05800]
AT1G05805	27.2907	36.2692	24.578	7.72002	10.4517	8.45107	41.2496	48.4558	35.9592	BHLH128	basic helix-loop-helix (bHLH) DNA-binding superfamily protein [Source:TAIR%3BAcc:AT1G05805]
AT1G05810	9.01278	10.8744	9.17897	2.895	2.3834	2.65254	4.81158	4.64561	4.16639	ARA	RAB GTPase homolog A5E [Source:TAIR%3BAcc:AT1G05810]
AT1G05820	1.69948	1.70487	1.09947	1.2697	1.793	1.29317	1.32529	1.05047	1.3178	SPPL5	SIGNAL PEPTIDE PEPTIDASE-LIKE 5 [Source:TAIR%3BAcc:AT1G05820]
AT1G05830	6.76941	6.1713	6.64669	4.27109	5.51575	4.18499	4.28978	4.42135	4.61286	ATX2	trithorax-like protein 2 [Source:TAIR%3BAcc:AT1G05830]
AT1G05835	3.77446	2.56468	2.98466	0.894724	1.61439	0.816752	0.660447	0.23303	0.599532		PHD finger protein [Source:TAIR%3BAcc:AT1G05835
AT1G05840	8.52243	10.6992	13.7649	12.8987	15.4711	13.329	18.0547	23.1222	21.307		Eukaryotic aspartyl protease family protein [Source:TAIR%3BAcc:AT1G05840
AT1G05850	317.578	288.487	332.749	382.887	409.44	408.354	381.89	348.685	384.545	POM1	Chitinase family protein [Source:TAIR%3BAcc:AT1G05850]
AT1G05860	11.5684	11.6198	11.3144	10.2286	13.4576	11.2758	9.20795	10.0613	11.1225		unknown protein%3B FUNCTIONS IN: molecular_function unknown%3B INVOLVED IN: biological_process unknown%3B LOCATED IN: chloroplast%3B EXPRESSED IN: 20 plant structures%3B EXPRESSED DURING: 11 growth stages%3B BEST Arabidopsis thaliana protein match is: unknown p /.../ (TAIR:AT2G31600.1)%3B Has 101 Blast hits to 100 proteins in 32 species: Archae - 0%3B Bacteria - 0%3B Metazoa - 28%3B Fungi - 2%3B …
AT1G05870	26.3427	19.368	18.4836	32.5244	34.0863	31.4547	22.309	23.9376	20.2569		Protein of unknown function (DUF1685) [Source:TAIR%3BAcc:AT1G05870
AT1G05880	0	0	0	0.0491925	0.0874973	0.0292872	0.140837	0.0254877	0.0268133	ATARI12	RING/U-box superfamily protein [Source:TAIR%3BAcc:AT1G05880]
AT1G05890	20.3679	20.0795	20.3521	12.254	16.3177	12.6371	17.5989	20.34	20.206	ARI5	RING/U-box superfamily protein [Source:TAIR%3BAcc:AT1G05890]
AT1G05894	0.645847	0.633669	0.552399	0.429791	0.373998	0.239085	0.328618	0.504898	0.905122		unknown protein%3B LOCATED IN: chloroplast%3B BEST Arabidopsis thaliana protein match is: unknown protein (TAIR:AT2G31480.1)%3B Has 35333 Blast hits to 34131 proteins in 2444 species: Archae - 798%3B Bacteria - 22429%3B Metazoa - 974%3B Fungi - 991%3B Plants - 53 /.../uses - 0%3B Other Eukaryotes - 9610 (source: NCBI BLink). [Source:TAIR%3BAcc:AT1G05894
AT1G05900	18.1119	15.6698	14.2689	22.3232	26.371	21.4029	20.6577	22.097	20.0346	ATNTH2	endonuclease III 2 [Source:TAIR%3BAcc:AT1G05900]
AT1G05910	6.67189	6.22879	6.85568	6.00726	6.78758	6.72359	6.66135	5.8581	6.2845		cell division cycle protein 48-related / CDC48-related [Source:TAIR%3BAcc:AT1G05910
AT1G05920	0	0	0	0	0	0	0	0	0		Domain of unknown function (DUF313) [Source:TAIR%3BAcc:AT1G05920
AT1G05925	0	0	0	0	0	0	0	0	0		unknown protein%3B LOCATED IN: endomembrane system%3B Has 30201 Blast hits to 17322 proteins in 780 species: Archae - 12%3B Bacteria - 1396%3B Metazoa - 17338%3B Fungi - 3422%3B Plants - 5037%3B Viruses - 0%3B Other Eukaryotes - 2996 (source: NCBI BLink). [Source:TAIR%3BAcc:AT1G05925
AT1G05930	0	0	0	0	0	0	0.0559985	0	0		Domain of unknown function (DUF313) [Source:TAIR%3BAcc:AT1G05930
AT1G05940	19.6397	18.5059	18.5779	32.1017	32.8117	28.9677	35.3629	31.0033	32.6226	CAT9	cationic amino acid transporter 9 [Source:TAIR%3BAcc:AT1G05940]
AT1G05950	2.1169	2.02261	1.69117	0.57938	0.56811	0.712775	0.43397	0.641572	0.850151		unknown protein%3B Has 50 Blast hits to 45 proteins in 14 species: Archae - 5%3B Bacteria - 0%3B Metazoa - 4%3B Fungi - 0%3B Plants - 34%3B Viruses - 0%3B Other Eukaryotes - 7 (source: NCBI BLink). [Source:TAIR%3BAcc:AT1G05950
AT1G05960	11.6264	10.4172	10.0665	8.5015	10.044	8.91467	7.82116	7.70082	7.96484		ARM repeat superfamily protein [Source:TAIR%3BAcc:AT1G05960
AT1G05970	8.4906	9.33484	7.98872	4.45579	4.18345	4.75904	6.00422	4.62762	6.64289		RNA-binding (RRM/RBD/RNP motifs) family protein [Source:TAIR%3BAcc:AT1G05970
AT1G05980	1.04068	3.33332e-07	0	0	0	0	0.271005	0	0		pre-tRNA [Source:TAIR%3BAcc:AT1G05980
AT1G05990	0	0	0	0	0	0	0	0	0	RHS1	EF hand calcium-binding protein family [Source:TAIR%3BAcc:AT1G05990]
AT1G06000	13.4243	10.188	10.0553	21.3347	14.6614	13.8846	11.8306	6.57811	10.1131	UGT89C1	UDP-Glycosyltransferase superfamily protein [Source:TAIR%3BAcc:AT1G06000]
AT1G06002	0.521999	0.920034	0	0	1.38547	0	0.223954	0	0		Potential natural antisense gene%2C locus overlaps with AT1G06000 [Source:TAIR%3BAcc:AT1G06002
AT1G06010	17.3219	20.1086	11.7926	8.27905	10.8195	11.3281	9.4927	10.6149	13.3398		unknown protein%3B Has 25 Blast hits to 25 proteins in 9 species: Archae - 0%3B Bacteria - 0%3B Metazoa - 0%3B Fungi - 0%3B Plants - 25%3B Viruses - 0%3B Other Eukaryotes - 0 (source: NCBI BLink). [Source:TAIR%3BAcc:AT1G06010
AT1G06020	0	0	0	0.0438599	0.052183	0	0.101172	0	0		pfkB-like carbohydrate kinase family protein [Source:TAIR%3BAcc:AT1G06020
AT1G06030	0	0	0.0957938	0.47975	0.237955	0	0.826134	0.0928851	0.0485992		pfkB-like carbohydrate kinase family protein [Source:TAIR%3BAcc:AT1G06030
AT1G06040	253.409	212.239	252.771	349.658	372.499	369.86	382.702	399.108	393.538	STO	B-box zinc finger family protein [Source:TAIR%3BAcc:AT1G06040]
AT1G06050	6.27046	6.28128	5.66937	4.82238	3.68474	3.58262	8.25355	8.42731	5.94513		Protein of unknown function (DUF1336) [Source:TAIR%3BAcc:AT1G06050
AT1G06060	18.99	21.4812	18.8594	13.9172	14.5869	14.5738	18.6243	19.779	20.3287		LisH and RanBPM domains containing protein [Source:TAIR%3BAcc:AT1G06060
AT1G06070	8.70858	8.3787	7.73837	6.76301	7.44498	6.45838	7.13627	7.12015	6.80351		Basic-leucine zipper (bZIP) transcription factor family protein [Source:TAIR%3BAcc:AT1G06070
AT1G06080	3.66494	4.21049	7.81567	0.289098	1.1593	0.302151	0.0415602	0.0749561	0	ADS1	delta 9 desaturase 1 [Source:TAIR%3BAcc:AT1G06080]
AT1G06090	0.267331	0.10088	0.507959	0.0395419	0.0470102	0	0	0	0		Fatty acid desaturase family protein [Source:TAIR%3BAcc:AT1G06090
AT1G06100	0.176888	1.157	0.951964	0.0523414	0.187099	0	0	0	0		Fatty acid desaturase family protein [Source:TAIR%3BAcc:AT1G06100
AT1G06110	15.646	18.1279	17.5417	14.072	13.1233	14.4735	17.0002	18.4626	18.6714	SKIP16	SKP1/ASK-interacting protein 16 [Source:TAIR%3BAcc:AT1G06110]
AT1G06120	0	0	0.170945	0	0	0	0	0	0		Fatty acid desaturase family protein [Source:TAIR%3BAcc:AT1G06120
AT1G06130	16.7421	17.3505	16.9929	20.9346	24.0066	23.0694	24.9679	24.6617	26.037	GLX2-4	glyoxalase 2-4 [Source:TAIR%3BAcc:AT1G06130]
AT1G06135	0	0	0.110826	0	0	0	0	0	0		unknown protein%3B FUNCTIONS IN: molecular_function unknown%3B INVOLVED IN: biological_process unknown%3B LOCATED IN: endomembrane system%3B BEST Arabidopsis thaliana protein match is: unknown protein (TAIR:AT2G31345.1)%3B Has 35333 Blast hits to 34131 protei /.../2444 species: Archae - 798%3B Bacteria - 22429%3B Metazoa - 974%3B Fungi - 991%3B Plants - 531%3B Viruses - 0%3B Other Eukaryotes - 96…
AT1G06137	0	0	0	0	0	0	0	0	0		unknown protein%3B FUNCTIONS IN: molecular_function unknown%3B INVOLVED IN: biological_process unknown%3B LOCATED IN: endomembrane system%3B BEST Arabidopsis thaliana protein match is: unknown protein (TAIR:AT1G06135.1)%3B Has 30201 Blast hits to 17322 protei /.../780 species: Archae - 12%3B Bacteria - 1396%3B Metazoa - 17338%3B Fungi - 3422%3B Plants - 5037%3B Viruses - 0%3B Other Eukaryotes - 2…
AT1G06140	0.790811	0.895271	0.402653	0.300699	0.416024	0.119364	0.373117	0.259673	0.300459	PCMP-E61	Pentatricopeptide repeat (PPR) superfamily protein [Source:TAIR%3BAcc:AT1G06140]
AT1G06148	0	0.0738977	0	0.0869035	0.0516937	0.10401	0.169542	0.0546914	0.115017		Unknown gene [Source:TAIR%3BAcc:AT1G06148
AT1G06149	6.2085	5.33315	4.71725	4.37808	5.05838	4.64976	4.10919	4.48824	4.46075	CPuORF8	conserved peptide upstream open reading frame 8 [Source:TAIR%3BAcc:AT1G06149]
AT1G06150	8.53092	6.6666	6.40678	5.48443	6.14159	5.6478	5.171	5.23505	5.72533	EMB1444	basic helix-loop-helix (bHLH) DNA-binding superfamily protein [Source:TAIR%3BAcc:AT1G06150]
AT1G06160	0.395572	0.298546	0.0536722	0	0	0.120293	0.0579901	0.052076	0	ORA59	octadecanoid-responsive Arabidopsis AP2/ERF 59 [Source:TAIR%3BAcc:AT1G06160]
AT1G06170	0.240286	0.256866	0.34255	0.164714	0.195412	0.196281	0.0944136	0.0569065	0.0299105	BHLH89	basic helix-loop-helix (bHLH) DNA-binding superfamily protein [Source:TAIR%3BAcc:AT1G06170]
AT1G06180	4.98701	3.23861	3.74504	2.05903	2.51435	2.34625	1.07168	0.855114	0.669932	ATMYB13	myb domain protein 13 [Source:TAIR%3BAcc:AT1G06180]
AT1G06190	97.4345	96.2334	83.5881	34.479	31.9423	34.5873	40.7561	39.1523	39.6817	RHON1	Rho termination factor [Source:TAIR%3BAcc:AT1G06190]
AT1G06200	31.3885	36.3428	30.7809	25.1511	26.7733	27.1732	30.7499	34.1495	36.9476		Peptidase S24/S26A/S26B/S26C family protein [Source:TAIR%3BAcc:AT1G06200
AT1G06210	9.63822	8.6848	9.67229	14.8143	15.2497	14.9959	13.4687	15.3123	16.5305		ENTH/VHS/GAT family protein [Source:TAIR%3BAcc:AT1G06210
AT1G06220	19.8484	14.5292	18.5181	16.9355	19.6715	17.3759	15.5155	12.8907	15.3038	MEE5	Ribosomal protein S5/Elongation factor G/III/V family protein [Source:TAIR%3BAcc:AT1G06220]
AT1G06225	0	0	0	0	0	0	0	0	0	CLE3	CLAVATA3/ESR-RELATED 3 [Source:TAIR%3BAcc:AT1G06225]
AT1G06230	14.9737	15.917	16.6647	17.1222	19.4038	18.4616	23.1969	21.0897	24.2032	GTE4	global transcription factor group E4 [Source:TAIR%3BAcc:AT1G06230]
AT1G06240	14.4555	13.4477	16.0078	25.3454	26.4654	26.9164	22.9542	21.8774	22.9649		Protein of unknown function DUF455 [Source:TAIR%3BAcc:AT1G06240
AT1G06250	1.90771	2.06807	1.12068	1.72354	1.75366	1.46836	1.55436	1.91443	1.94369		alpha/beta-Hydrolases superfamily protein [Source:TAIR%3BAcc:AT1G06250
AT1G06260	0.242405	0.644047	0	0.218955	0.257161	0.150294	0.284243	0.354136	0.333186		Cysteine proteinases superfamily protein [Source:TAIR%3BAcc:AT1G06260
AT1G06265	2.33213	1.95212	0.949415	0.423278	0.804997	0.944276	0.822712	0.624484	0.723229		other RNA [Source:TAIR%3BAcc:AT1G06265
AT1G06270	2.39904	1.62003	1.88996	1.28838	1.96065	1.53552	0.995563	1.39346	1.70872		Pentatricopeptide repeat (PPR) superfamily protein [Source:TAIR%3BAcc:AT1G06270
AT1G06280	0	0	0	0	0	0	0	0	0	LBD2	LOB domain-containing protein 2 [Source:TAIR%3BAcc:AT1G06280]
AT1G06290	23.3794	20.5675	28.3413	29.007	34.4273	32.4192	39.8338	35.2666	35.4912	ACX3	acyl-CoA oxidase 3 [Source:TAIR%3BAcc:AT1G06290]
AT1G06310	0.0223529	0.067639	0	0	0.0234947	0	0	0	0	ACX6	acyl-CoA oxidase 6 [Source:TAIR%3BAcc:AT1G06310]
AT1G06320	0	0.0660388	0.166088	0	0	0	0	0	0		unknown protein%3B Has 24 Blast hits to 24 proteins in 10 species: Archae - 0%3B Bacteria - 2%3B Metazoa - 0%3B Fungi - 0%3B Plants - 20%3B Viruses - 0%3B Other Eukaryotes - 2 (source: NCBI BLink). [Source:TAIR%3BAcc:AT1G06320
AT1G06330	0	0	0	0	0	0	0	0	0		Heavy metal transport/detoxification superfamily protein [Source:TAIR%3BAcc:AT1G06330
AT1G06340	0	0.0582893	0	0	0	0	0	0	0		Plant Tudor-like protein [Source:TAIR%3BAcc:AT1G06340
AT1G06350	0	0.0990684	0.0414969	0	0	0	0.133867	0	0		Fatty acid desaturase family protein [Source:TAIR%3BAcc:AT1G06350
AT1G06360	117.51	111.55	98.5584	5.26075	4.00034	4.43866	4.23022	2.16673	1.55603		Fatty acid desaturase family protein [Source:TAIR%3BAcc:AT1G06360
AT1G06370	5.19856	5.15285	3.42516	1.66062	3.24889	2.01732	1.90603	2.96492	3.48239		pseudogene%2C similar to putative glycolipid alpha-mannosyltransferase%2C blastp match of 41%25 identity and 9.6e-10 P-value to GP [Source:TAIR%3BAcc:AT1G06370
AT1G06380	15.0399	13.7537	11.9912	7.16226	7.94846	8.17565	5.517	6.06917	6.71447		Ribosomal protein L1p/L10e family [Source:TAIR%3BAcc:AT1G06380
AT1G06390	30.0415	32.9905	38.2049	31.3501	35.2236	31.4098	32.4097	32.7626	36.3896	GSK1	GSK3/SHAGGY-like protein kinase 1 [Source:TAIR%3BAcc:AT1G06390]
AT1G06400	35.3885	43.2047	46.2698	39.3558	40.7404	40.9967	69.7984	72.9658	61.5818	ARA2	Ras-related small GTP-binding family protein [Source:TAIR%3BAcc:AT1G06400]
AT1G06410	44.2274	42.5457	60.1986	50.3671	55.911	56.7347	82.9646	75.9764	61.4067	ATTPS7	trehalose-phosphatase/synthase 7 [Source:TAIR%3BAcc:AT1G06410]
AT1G06420	1.15418	1.37222	0.715034	0.356319	0.158995	0.1745	1.00503	0.0924406	0.0526656		unknown protein%3B Has 1017 Blast hits to 654 proteins in 124 species: Archae - 0%3B Bacteria - 39%3B Metazoa - 232%3B Fungi - 69%3B Plants - 40%3B Viruses - 0%3B Other Eukaryotes - 637 (source: NCBI BLink). [Source:TAIR%3BAcc:AT1G06420
AT1G06430	44.0677	43.6134	91.659	283.725	271.786	282.016	281.5	232.227	273.344	FTSH8	FTSH protease 8 [Source:TAIR%3BAcc:AT1G06430]
AT1G06440	0.878486	1.09077	0.754145	0.276569	0.208715	0.26948	0.460781	0.390823	0.328872		Ubiquitin carboxyl-terminal hydrolase family protein [Source:TAIR%3BAcc:AT1G06440
AT1G06450	10.2649	13.8474	3.6877	3.47767	4.08652	2.24145	6.14795	4.31588	2.89809	CAF1-1	Polynucleotidyl transferase%2C ribonuclease H-like superfamily protein [Source:TAIR%3BAcc:AT1G06450]
AT1G06460	142.672	147.915	91.7075	102.248	98.1388	96.3375	133.036	141.368	135.847	ACD32.1	alpha-crystallin domain 32.1 [Source:TAIR%3BAcc:AT1G06460]
AT1G06470	19.9327	17.1759	13.8482	8.05709	8.94457	9.13322	6.9328	9.37189	10.1566		Nucleotide/sugar transporter family protein [Source:TAIR%3BAcc:AT1G06470
AT1G06475	1.94787	2.33582	1.52215	1.52726	0.61164	1.23685	2.03859	1.16654	0.21879		unknown protein%3B Has 35333 Blast hits to 34131 proteins in 2444 species: Archae - 798%3B Bacteria - 22429%3B Metazoa - 974%3B Fungi - 991%3B Plants - 531%3B Viruses - 0%3B Other Eukaryotes - 9610 (source: NCBI BLink). [Source:TAIR%3BAcc:AT1G06475
AT1G06480	0	0	0.273989	0.129987	0.149527	0	0	0.583644	0		pre-tRNA [Source:TAIR%3BAcc:AT1G06480
AT1G06490	1.33502	0.772119	1.4834	0.952379	1.23986	0.731972	0.68812	0.446189	0.61948	ATGSL07	glucan synthase-like 7 [Source:TAIR%3BAcc:AT1G06490]
AT1G06500	11.9163	12.5297	13.0595	8.93785	9.04128	8.90273	10.7678	11.0377	11.4029		unknown protein%3B Has 25 Blast hits to 25 proteins in 10 species: Archae - 0%3B Bacteria - 0%3B Metazoa - 0%3B Fungi - 0%3B Plants - 25%3B Viruses - 0%3B Other Eukaryotes - 0 (source: NCBI BLink). [Source:TAIR%3BAcc:AT1G06500
AT1G06510	33.2546	30.9178	29.3049	20.2971	20.4301	18.7311	18.7112	22.5467	23.4188		unknown protein%3B FUNCTIONS IN: molecular_function unknown%3B INVOLVED IN: biological_process unknown%3B LOCATED IN: chloroplast%3B EXPRESSED IN: 21 plant structures%3B EXPRESSED DURING: 13 growth stages%3B Has 376 Blast hits to 369 proteins in 152 species: Ar /.../ 5%3B Bacteria - 113%3B Metazoa - 105%3B Fungi - 46%3B Plants - 27%3B Viruses - 2%3B Other Eukaryotes - 78 (source: NCBI BLink). [So…
AT1G06515	40.7933	41.2189	29.1034	9.90823	12.6058	13.4879	13.3831	14.1015	12.116		Protein of unknown function (DUF3317) [Source:TAIR%3BAcc:AT1G06515
AT1G06520	0.744943	0.685218	0.57534	1.92068	2.6675	2.18628	3.82591	3.05947	2.81638	ATGPAT1	glycerol-3-phosphate acyltransferase 1 [Source:TAIR%3BAcc:AT1G06520]
AT1G06530	69.1566	67.2064	63.3418	47.5693	49.6469	56.2564	55.0079	60.4288	56.7626		Tropomyosin-related [Source:TAIR%3BAcc:AT1G06530
AT1G06540	2.79921	1.12831	0	0.99527	0.60248	1.42766	1.38767	1.03788	1.23358		unknown protein%3B BEST Arabidopsis thaliana protein match is: unknown protein (TAIR:AT2G30930.1)%3B Has 16 Blast hits to 16 proteins in 3 species: Archae - 0%3B Bacteria - 0%3B Metazoa - 0%3B Fungi - 0%3B Plants - 16%3B Viruses - 0%3B Other Eukaryotes - 0 (source: /.../BLink). [Source:TAIR%3BAcc:AT1G06540
AT1G06550	24.2376	23.4896	19.923	16.3733	16.4603	14.1711	10.3956	8.97742	9.94091		ATP-dependent caseinolytic (Clp) protease/crotonase family protein [Source:TAIR%3BAcc:AT1G06550
AT1G06560	10.324	8.94295	6.96143	2.17202	3.4866	3.50088	2.57684	3.34256	2.94473		NOL1/NOP2/sun family protein [Source:TAIR%3BAcc:AT1G06560
AT1G06570	21.5722	23.6539	38.7596	67.9817	69.1476	65.9086	89.232	73.9115	75.7694	PDS1	phytoene desaturation 1 [Source:TAIR%3BAcc:AT1G06570]
AT1G06580	0.90274	1.09012	0.707949	0.840901	0.498166	1.33338	0.869815	1.34812	1.22334		Pentatricopeptide repeat (PPR) superfamily protein [Source:TAIR%3BAcc:AT1G06580
AT1G06590	3.43508	2.82133	2.40144	1.79234	2.06037	1.89943	1.59117	2.17385	1.9863	APC5	unknown protein%3B Has 380 Blast hits to 268 proteins in 109 species: Archae - 0%3B Bacteria - 0%3B Metazoa - 245%3B Fungi - 73%3B Plants - 49%3B Viruses - 0%3B Other Eukaryotes - 13 (source: NCBI BLink). [Source:TAIR%3BAcc:AT1G06590]
AT1G06610	0	0.405913	0.104426	0.194097	0	0	0	0	0.108235		pre-tRNA [Source:TAIR%3BAcc:AT1G06610
AT1G06620	0.533001	0.66087	0.470286	3.07434	1.9661	1.57278	2.9115	1.8917	1.5441		2-oxoglutarate (2OG) and Fe(II)-dependent oxygenase superfamily protein [Source:TAIR%3BAcc:AT1G06620
AT1G06630	16.249	15.0041	13.4229	6.13429	9.09122	7.38364	6.83519	8.91448	7.3844		F-box/RNI-like superfamily protein [Source:TAIR%3BAcc:AT1G06630
AT1G06640	13.8385	11.0146	13.6919	17.797	17.4676	15.3732	14.0764	13.3559	15.0044		2-oxoglutarate (2OG) and Fe(II)-dependent oxygenase superfamily protein [Source:TAIR%3BAcc:AT1G06640
AT1G06645	8.8746	8.75	15.1073	16.9901	19.7799	20.3195	18.3273	23.4549	23.9239		2-oxoglutarate (2OG) and Fe(II)-dependent oxygenase superfamily protein [Source:TAIR%3BAcc:AT1G06645
AT1G06650	41.2471	41.2298	42.5015	69.5727	70.699	72.5558	90.7398	101.664	99.9571		2-oxoglutarate (2OG) and Fe(II)-dependent oxygenase superfamily protein [Source:TAIR%3BAcc:AT1G06650
AT1G06660	1.03322	1.01164	1.24744	0.198206	0.323174	0.295024	0.312122	0.154044	0.162048		unknown protein%3B BEST Arabidopsis thaliana protein match is: unknown protein (TAIR:AT2G30820.2)%3B Has 166 Blast hits to 144 proteins in 35 species: Archae - 0%3B Bacteria - 17%3B Metazoa - 13%3B Fungi - 20%3B Plants - 104%3B Viruses - 0%3B Other Eukaryotes - 12 /.../e: NCBI BLink). [Source:TAIR%3BAcc:AT1G06660
AT1G06670	11.9609	10.1493	10.7921	9.74951	11.3395	10.0731	8.29159	6.91675	8.22401	NIH	nuclear DEIH-boxhelicase [Source:TAIR%3BAcc:AT1G06670]
AT1G06680	6252.82	6467.44	6082.67	5833.26	5672.17	5736.11	5625.01	5803.03	5642.84	PSBP-1	photosystem II subunit P-1 [Source:TAIR%3BAcc:AT1G06680]
AT1G06690	50.6838	49.11	61.9678	77.3991	79.4194	78.2074	79.1143	66.0738	77.2711		NAD(P)-linked oxidoreductase superfamily protein [Source:TAIR%3BAcc:AT1G06690
AT1G06700	32.8908	35.3325	35.2686	26.1016	25.8931	24.9049	24.8941	32.577	30.5605	PTI11	Protein kinase superfamily protein [Source:TAIR%3BAcc:AT1G06700]
AT1G06710	2.29346	1.75062	1.53635	0.970912	1.7914	1.00115	0.974841	1.06499	1.17477		Tetratricopeptide repeat (TPR)-like superfamily protein [Source:TAIR%3BAcc:AT1G06710
AT1G06720	12.4494	11.3099	10.1642	3.21799	4.02311	3.8174	3.87504	3.45387	4.77612		P-loop containing nucleoside triphosphate hydrolases superfamily protein [Source:TAIR%3BAcc:AT1G06720
AT1G06730	9.76006	9.27464	9.74914	7.46369	8	8.30481	6.42594	6.27697	6.60975		pfkB-like carbohydrate kinase family protein [Source:TAIR%3BAcc:AT1G06730
AT1G06740	1.66357	1.22912	1.58595	2.05044	2.11491	1.91889	1.49867	2.44698	2.48918		transposable element gene [Source:TAIR%3BAcc:AT1G06740
AT1G06750	0.0486564	0.0918061	0.0951238	0.1295	0.0767388	0.0770358	0.0743936	0.153062	0.066714		P-loop containing nucleoside triphosphate hydrolases superfamily protein [Source:TAIR%3BAcc:AT1G06750
AT1G06760	133.298	117.37	120.926	155.671	166.352	156.787	128.65	140.022	120.828		winged-helix DNA-binding transcription factor family protein [Source:TAIR%3BAcc:AT1G06760
AT1G06770	4.09234	4.02496	4.48022	3.63703	4.52689	2.89932	3.10991	5.46659	5.60084	DRIP1	DREB2A-interacting protein 1 [Source:TAIR%3BAcc:AT1G06770]
AT1G06780	3.77605	4.41893	5.01848	6.39572	5.72713	5.19671	7.11596	6.54272	5.92801	GAUT6	galacturonosyltransferase 6 [Source:TAIR%3BAcc:AT1G06780]
AT1G06790	13.6571	12.4703	11.1342	4.04008	6.32364	4.25213	3.39182	3.4541	2.90983		RNA polymerase Rpb7 N-terminal domain-containing protein [Source:TAIR%3BAcc:AT1G06790
AT1G06800	2.92912	2.559	2.79188	4.80353	4.84202	3.97416	4.69499	4.25236	4.94448	PLA-I{gamma}1	alpha/beta-Hydrolases superfamily protein [Source:TAIR%3BAcc:AT1G06800]
AT1G06810	0	0	0	0	0	0.107008	0.103587	0.0919685	0		unknown protein%3B BEST Arabidopsis thaliana protein match is: unknown protein (TAIR:AT1G05400.2)%3B Has 30201 Blast hits to 17322 proteins in 780 species: Archae - 12%3B Bacteria - 1396%3B Metazoa - 17338%3B Fungi - 3422%3B Plants - 5037%3B Viruses - 0%3B Other Eu /.../es - 2996 (source: NCBI BLink). [Source:TAIR%3BAcc:AT1G06810
AT1G06820	21.5789	17.3732	24.0448	18.4638	20.5602	18.3093	16.0708	15.7972	16.6138	CRTISO	carotenoid isomerase [Source:TAIR%3BAcc:AT1G06820]
AT1G06830	48.7171	41.3607	42.3557	64.9571	65.3998	73.8995	60.913	63.907	67.4588	GRXS11	Glutaredoxin family protein [Source:TAIR%3BAcc:AT1G06830]
AT1G06840	3.21318	3.62203	4.32686	3.25377	3.6763	3.07749	3.96034	3.76131	4.31738		Leucine-rich repeat protein kinase family protein [Source:TAIR%3BAcc:AT1G06840
AT1G06850	5.35881	5.45204	3.98875	3.69432	3.35098	2.87915	2.97939	2.70882	1.99789	AtbZIP52	basic leucine-zipper 52 [Source:TAIR%3BAcc:AT1G06850]
AT1G06860	0.0844026	0.0663183	0.0750196	0	0	0	0	0	0		pre-tRNA [Source:TAIR%3BAcc:AT1G06860
AT1G06870	11.2782	10.8623	10.1326	7.9901	8.70755	7.85484	8.66652	8.76995	8.7098		Peptidase S24/S26A/S26B/S26C family protein [Source:TAIR%3BAcc:AT1G06870
AT1G06880	0.0844026	0.0663183	0.0750196	0	0	0	0	0	0		pre-tRNA [Source:TAIR%3BAcc:AT1G06880
AT1G06890	28.3349	25.7004	20.275	19.0687	17.0511	15.6606	21.6036	20.4363	20.2484		nodulin MtN21 /EamA-like transporter family protein [Source:TAIR%3BAcc:AT1G06890
AT1G06900	14.2781	13.1599	15.6851	9.20323	11.9977	10.0683	8.31223	8.22154	8.71684		Insulinase (Peptidase family M16) family protein [Source:TAIR%3BAcc:AT1G06900
AT1G06910	4.07917	3.90753	3.84688	2.31082	3.07199	2.38898	2.33027	2.13542	1.81991	TRFL7	TRF-like 7 [Source:TAIR%3BAcc:AT1G06910]
AT1G06920	0	0	0	0	0	0.058786	0.0566722	0	0	ATOFP4	ovate family protein 4 [Source:TAIR%3BAcc:AT1G06920]
AT1G06923	0.202045	0.304976	0.0383948	0.0358597	0	0	0	0.0371894	0.117023		BEST Arabidopsis thaliana protein match is: ovate family protein 17 (TAIR:AT2G30395.1)%3B Has 35333 Blast hits to 34131 proteins in 2444 species: Archae - 798%3B Bacteria - 22429%3B Metazoa - 974%3B Fungi - 991%3B Plants - 531%3B Viruses - 0%3B Other Eukaryotes - /.../(source: NCBI BLink). [Source:TAIR%3BAcc:AT1G06923
AT1G06925	0	0	0	0	0	0	0	0	0		FUNCTIONS IN: molecular_function unknown%3B INVOLVED IN: biological_process unknown%3B LOCATED IN: endomembrane system%3B BEST Arabidopsis thaliana protein match is: Putative endonuclease or glycosyl hydrolase (TAIR:AT4G20480.1)%3B Has 152 Blast hits to 136 /.../ins in 9 species: Archae - 0%3B Bacteria - 0%3B Metazoa - 0%3B Fungi - 0%3B Plants - 152%3B Viruses - 0%3B Other Eukaryotes - 0 (source:…
AT1G06930	0	0.0371648	0.0467784	0.043706	0	0	0.100811	0	0		unknown protein%3B Has 4478 Blast hits to 355 proteins in 82 species: Archae - 0%3B Bacteria - 29%3B Metazoa - 379%3B Fungi - 125%3B Plants - 120%3B Viruses - 25%3B Other Eukaryotes - 3800 (source: NCBI BLink). [Source:TAIR%3BAcc:AT1G06930
AT1G06950	58.8523	54.7728	65.0196	36.557	40.6251	36.9886	36.4841	26.1631	31.8052	ATTIC110	translocon at the inner envelope membrane of chloroplasts 110 [Source:TAIR%3BAcc:AT1G06950]
AT1G06960	33.9326	33.5512	25.3344	12.3247	13.7861	12.7053	9.96148	13.1305	12.6171		RNA-binding (RRM/RBD/RNP motifs) family protein [Source:TAIR%3BAcc:AT1G06960
AT1G06970	0	0.0137956	0.0347544	0.129718	0.0191991	0.0192634	0.129583	0.0839614	0.0177047	CHX14	cation/hydrogen exchanger 14 [Source:TAIR%3BAcc:AT1G06970]
AT1G06980	5.0095	3.46581	3.03891	3.64485	4.20265	3.56682	1.43453	2.24656	2.27353		unknown protein%3B FUNCTIONS IN: molecular_function unknown%3B INVOLVED IN: biological_process unknown%3B LOCATED IN: endomembrane system%3B EXPRESSED IN: sepal%2C male gametophyte%2C carpel%3B EXPRESSED DURING: 4 anthesis%3B BEST Arabidopsis thaliana protein match /.../nknown protein (TAIR:AT2G30230.1)%3B Has 159 Blast hits to 159 proteins in 13 species: Archae - 0%3B Bacteria - 0%3B Metazoa - 0…
AT1G06990	0	0	0	0	0	0	0	0	0		GDSL-like Lipase/Acylhydrolase superfamily protein [Source:TAIR%3BAcc:AT1G06990
AT1G07000	1.03105	1.45257	1.74237	11.1389	8.67057	10.2745	21.7073	21.6253	26.9671	ATEXO70B2	exocyst subunit exo70 family protein B2 [Source:TAIR%3BAcc:AT1G07000]
AT1G07010	40.614	30.2971	47.9583	131.989	142.781	141.363	87.6805	84.9725	101.737		Calcineurin-like metallo-phosphoesterase superfamily protein [Source:TAIR%3BAcc:AT1G07010
AT1G07020	20.9566	22.7823	19.8911	7.96634	7.79099	9.89616	10.9085	12.3486	12.9799		unknown protein%3B Has 39 Blast hits to 39 proteins in 17 species: Archae - 0%3B Bacteria - 0%3B Metazoa - 6%3B Fungi - 3%3B Plants - 28%3B Viruses - 0%3B Other Eukaryotes - 2 (source: NCBI BLink). [Source:TAIR%3BAcc:AT1G07020
AT1G07025	0	0	0	0.474054	0	0	0	0	0		Mitochondrial substrate carrier family protein [Source:TAIR%3BAcc:AT1G07025
AT1G07030	15.0366	11.6686	8.95829	10.1874	9.16986	11.2821	6.14131	5.54994	7.78636		Mitochondrial substrate carrier family protein [Source:TAIR%3BAcc:AT1G07030
AT1G07040	6.61336	6.67638	5.90953	6.6449	8.56398	7.76393	21.3395	18.3453	16.017		unknown protein%3B INVOLVED IN: biological_process unknown%3B LOCATED IN: chloroplast%3B EXPRESSED IN: 24 plant structures%3B EXPRESSED DURING: 14 growth stages%3B BEST Arabidopsis thaliana protein match is: unknown protein (TAIR:AT1G27030.1)%3B Has 540 Blast h /.../ 538 proteins in 187 species: Archae - 0%3B Bacteria - 333%3B Metazoa - 0%3B Fungi - 0%3B Plants - 67%3B Viruses - 0%3B Other Eukary…
AT1G07050	5.40019	12.0309	2.16244	0.231058	0.344467	0.34703	0.0669675	0.180003	0.125146		CCT motif family protein [Source:TAIR%3BAcc:AT1G07050
AT1G07060	0.153897	0.232305	0	0	0	0	0	0.071028	0		unknown protein%3B Has 30 Blast hits to 30 proteins in 10 species: Archae - 0%3B Bacteria - 0%3B Metazoa - 0%3B Fungi - 0%3B Plants - 30%3B Viruses - 0%3B Other Eukaryotes - 0 (source: NCBI BLink). [Source:TAIR%3BAcc:AT1G07060
AT1G07070	64.2302	56.8982	35.2951	10.9526	11.878	13.9853	6.77481	6.40098	6.50961	RPL35AA	Ribosomal protein L35Ae family protein [Source:TAIR%3BAcc:AT1G07070]
AT1G07080	49.3277	55.1812	57.2578	133.677	130.181	137.921	164.36	158.577	167.615		Thioredoxin superfamily protein [Source:TAIR%3BAcc:AT1G07080
AT1G07090	3.28128	2.60237	1.58469	8.93539	8.64233	10.6523	4.96366	6.09842	6.90949	LSH6	Protein of unknown function (DUF640) [Source:TAIR%3BAcc:AT1G07090]
AT1G07100	0	0	0	0	0	0	0	0	0		pre-tRNA [Source:TAIR%3BAcc:AT1G07100
AT1G07110	48.5274	42.954	54.1073	76.4969	87.2723	76.2655	74.9009	83.6215	82.4404	F2KP	fructose-2%2C6-bisphosphatase [Source:TAIR%3BAcc:AT1G07110]
AT1G07119	3.48283	2.15136	1.43383	2.04657	1.44899	1.6493	1.64162	1.66229	2.2637		other RNA [Source:TAIR%3BAcc:AT1G07119
AT1G07120	0.992009	1.38151	1.62959	0.548618	0.351703	0.436221	0.206748	0.48624	0.389554		FUNCTIONS IN: molecular_function unknown%3B INVOLVED IN: biological_process unknown%3B LOCATED IN: chloroplast envelope%3B EXPRESSED IN: inflorescence meristem%2C petal%2C leaf whorl%2C flower%3B EXPRESSED DURING: 4 anthesis%2C petal differentiation and expansion s /.../BEST Arabidopsis thaliana protein match is: Tetratricopeptide repeat (TPR)-like superfamily protein (TAIR:AT4G18570.1)%3B Has 28…
AT1G07128	1.21306	1.19769	2.64263	2.63531	0.872351	1.45815	2.72281	4.9267	5.00689		Potential natural antisense gene%2C locus overlaps with AT1G07130 [Source:TAIR%3BAcc:AT1G07128
AT1G07130	3.51163	4.40257	1.48158	2.41641	2.53898	2.505	5.18161	4.29517	3.11973	STN1	Nucleic acid-binding%2C OB-fold-like protein [Source:TAIR%3BAcc:AT1G07130]
AT1G07135	21.8934	58.5899	41.2023	99.1258	48.0977	16.2489	265.627	225.502	84.3654		glycine-rich protein [Source:TAIR%3BAcc:AT1G07135
AT1G07140	109.421	107.384	88.8532	78.6351	75.6008	88.1077	83.7829	84.0723	87.0735	SIRANBP	Pleckstrin homology (PH) domain superfamily protein [Source:TAIR%3BAcc:AT1G07140]
AT1G07150	1.73875	1.24856	2.37351	3.64653	3.16174	2.17304	3.98829	3.2563	2.9336	MAPKKK13	mitogen-activated protein kinase kinase kinase 13 [Source:TAIR%3BAcc:AT1G07150]
AT1G07160	0.13221	0.0997825	0	0.0586553	0.0696096	0.0349659	0.0336442	0.243207	0.383305		Protein phosphatase 2C family protein [Source:TAIR%3BAcc:AT1G07160
AT1G07170	24.301	31.3248	24.5146	7.87995	10.0556	9.44034	14.4066	14.7582	14.9618		PHF5-like protein [Source:TAIR%3BAcc:AT1G07170
AT1G07175	0.428835	0.322922	0	0	0	0	0	0	0		unknown protein%3B FUNCTIONS IN: molecular_function unknown%3B INVOLVED IN: biological_process unknown%3B LOCATED IN: endomembrane system%3B BEST Arabidopsis thaliana protein match is: unknown protein (TAIR:AT2G29995.1)%3B Has 30201 Blast hits to 17322 protei /.../780 species: Archae - 12%3B Bacteria - 1396%3B Metazoa - 17338%3B Fungi - 3422%3B Plants - 5037%3B Viruses - 0%3B Other Eukaryotes - 2…
AT1G07180	32.543	29.4218	86.6987	200.636	208.136	214.14	152.403	152.89	162.497	ATNDI1	alternative NAD(P)H dehydrogenase 1 [Source:TAIR%3BAcc:AT1G07180]
AT1G07190	0	0	0	0	0	0	0	0	0		BEST Arabidopsis thaliana protein match is: lon protease 1 (TAIR:AT5G26860.1)%3B Has 106 Blast hits to 106 proteins in 47 species: Archae - 0%3B Bacteria - 34%3B Metazoa - 0%3B Fungi - 11%3B Plants - 56%3B Viruses - 0%3B Other Eukaryotes - 5 (source: NCBI BLink). [Source:TAIR%3BAcc:AT1G07190
AT1G07200	6.69316	6.38925	9.57169	17.8051	17.6572	17.0807	20.1558	26.3659	34.6861		Double Clp-N motif-containing P-loop nucleoside triphosphate hydrolases superfamily protein [Source:TAIR%3BAcc:AT1G07200
AT1G07210	25.8632	29.8922	22.0407	20.2908	19.1054	19.4731	17.6028	19.4349	21.3037		Ribosomal protein S18 [Source:TAIR%3BAcc:AT1G07210
AT1G07220	7.64449	6.69425	7.0887	15.8331	16.6141	15.444	14.5274	13.7858	17.3149		Arabidopsis thaliana protein of unknown function (DUF821) [Source:TAIR%3BAcc:AT1G07220
AT1G07230	10.3037	10.1315	12.0137	22.4439	22.5571	21.3145	30.3711	29.3971	30.9425	NPC1	non-specific phospholipase C1 [Source:TAIR%3BAcc:AT1G07230]
AT1G07240	8.63067	11.374	7.41594	5.28654	6.32392	5.19265	9.36312	13.9278	11.2954	UGT71C5	UDP-glucosyl transferase 71C5 [Source:TAIR%3BAcc:AT1G07240]
AT1G07250	17.9702	16.7602	17.1876	48.462	46.9407	52.1865	40.4846	42.1949	46.6093	UGT71C4	UDP-glucosyl transferase 71C4 [Source:TAIR%3BAcc:AT1G07250]
AT1G07260	0.902379	0.701689	0.441833	0.776344	0.604092	0.635473	0.944511	0.829602	0.952173	UGT71C3	UDP-glucosyl transferase 71C3 [Source:TAIR%3BAcc:AT1G07260]
AT1G07270	1.70714	1.50316	0.901333	0.140251	0.565785	0.334313	0.257309	0.34889	0.213908		Cell division control%2C Cdc6 [Source:TAIR%3BAcc:AT1G07270
AT1G07280	48.6009	48.5293	39.3262	146.987	137.524	134.197	170.028	193.299	193.067		Tetratricopeptide repeat (TPR)-like superfamily protein [Source:TAIR%3BAcc:AT1G07280
AT1G07290	1.04177	1.83459	0.824811	0.269657	0.77843	0.368347	0.443423	0.639337	0.46071	GONST2	golgi nucleotide sugar transporter 2 [Source:TAIR%3BAcc:AT1G07290]
AT1G07300	3.83342	4.39774	3.12974	10.7571	9.84289	7.79212	10.6162	10.049	10.2311		josephin protein-related [Source:TAIR%3BAcc:AT1G07300
AT1G07310	16.9499	18.5115	16.2342	20.2299	21.3138	20.2174	31.5992	29.7439	31.8286		Calcium-dependent lipid-binding (CaLB domain) family protein [Source:TAIR%3BAcc:AT1G07310
AT1G07320	451.676	441.772	488.646	263.056	251.343	266.731	238.239	214.945	216.886	RPL4	ribosomal protein L4 [Source:TAIR%3BAcc:AT1G07320]
AT1G07330	0.0899847	0.0848927	0.0427686	0.0997864	0.0472918	0.071201	0.22816	0.0620212	0.130653		unknown protein%3B BEST Arabidopsis thaliana protein match is: unknown protein (TAIR:AT2G29620.1)%3B Has 597 Blast hits to 536 proteins in 121 species: Archae - 2%3B Bacteria - 47%3B Metazoa - 170%3B Fungi - 43%3B Plants - 98%3B Viruses - 0%3B Other Eukaryotes - 23 /.../rce: NCBI BLink). [Source:TAIR%3BAcc:AT1G07330
AT1G07340	0	0	0	0	0.0295369	0	0	0.129056	0	ATSTP2	sugar transporter 2 [Source:TAIR%3BAcc:AT1G07340]
AT1G07350	27.8286	21.0764	19.6539	22.4736	29.8298	21.4088	10.5224	13.9846	14.4024		RNA-binding (RRM/RBD/RNP motifs) family protein [Source:TAIR%3BAcc:AT1G07350
AT1G07360	22.7505	20.3423	23.354	23.9633	24.6138	23.0001	28.4131	22.282	24.6857		CCCH-type zinc fingerfamily protein with RNA-binding domain [Source:TAIR%3BAcc:AT1G07360
AT1G07370	26.0444	21.5499	15.9214	5.21116	4.87584	5.06568	3.39128	1.94125	2.46684	PCNA1	proliferating cellular nuclear antigen 1 [Source:TAIR%3BAcc:AT1G07370]
AT1G07380	3.3042	3.18732	2.65787	4.17992	3.55348	4.57572	5.17026	5.13751	4.86597		Neutral/alkaline non-lysosomal ceramidase [Source:TAIR%3BAcc:AT1G07380
AT1G07390	0.716251	0.735384	0.957617	4.4601	4.38219	3.92154	5.62443	4.49339	4.77804	AtRLP1	receptor like protein 1 [Source:TAIR%3BAcc:AT1G07390]
AT1G07400	0.668171	0.806876	0.380685	1.06784	0.778501	1.21228	1.85802	0.493024	0.706678	HSP17.8	HSP20-like chaperones superfamily protein [Source:TAIR%3BAcc:AT1G07400]
AT1G07410	1.84938	2.0658	2.87954	1.97064	1.8044	1.81906	1.0693	1.22887	1.91832	ATRABA2B	RAB GTPase homolog A2B [Source:TAIR%3BAcc:AT1G07410]
AT1G07420	30.3517	31.7066	20.0469	12.0038	12.012	11.7882	20.6013	19.7742	18.8799	ATSMO2	sterol 4-alpha-methyl-oxidase 2-1 [Source:TAIR%3BAcc:AT1G07420]
AT1G07430	0.103278	0.428708	0.0490827	1.23697	0.787482	0.708842	5.63653	6.50318	8.2433	HAI2	highly ABA-induced PP2C gene 2 [Source:TAIR%3BAcc:AT1G07430]
AT1G07440	31.9463	34.2473	27.3176	26.4807	25.7921	28.2098	27.1042	38.4928	30.948		NAD(P)-binding Rossmann-fold superfamily protein [Source:TAIR%3BAcc:AT1G07440
AT1G07450	3.84195	3.06068	6.23418	2.93655	2.8193	2.09965	1.91443	2.11391	2.00492		NAD(P)-binding Rossmann-fold superfamily protein [Source:TAIR%3BAcc:AT1G07450
AT1G07460	0	0	0	0	0	0	0	0	0		Concanavalin A-like lectin family protein [Source:TAIR%3BAcc:AT1G07460
AT1G07470	18.3648	19.1175	17.4206	12.674	14.545	14.6299	17.0234	21.212	16.5897		Transcription factor IIA%2C alpha/beta subunit [Source:TAIR%3BAcc:AT1G07470
AT1G07473	0	0.0861074	0	0	0	0.0607251	0.234203	0.157716	0.0549283		unknown protein%3B BEST Arabidopsis thaliana protein match is: unknown protein (TAIR:AT1G07476.1)%3B Has 22 Blast hits to 22 proteins in 6 species: Archae - 0%3B Bacteria - 0%3B Metazoa - 0%3B Fungi - 0%3B Plants - 22%3B Viruses - 0%3B Other Eukaryotes - 0 (source: /.../BLink). [Source:TAIR%3BAcc:AT1G07473
AT1G07476	0	0	0	0	0	0	0	0.0692493	0		unknown protein%3B FUNCTIONS IN: molecular_function unknown%3B INVOLVED IN: biological_process unknown%3B LOCATED IN: chloroplast%3B BEST Arabidopsis thaliana protein match is: unknown protein (TAIR:AT1G07473.1)%3B Has 23 Blast hits to 23 proteins in 6 specie /.../hae - 0%3B Bacteria - 0%3B Metazoa - 0%3B Fungi - 0%3B Plants - 23%3B Viruses - 0%3B Other Eukaryotes - 0 (source: NCBI BLink). [Sourc…
AT1G07480	9.65161	10.636	9.14022	7.44033	9.50381	7.66981	10.5013	12.1	10.9624		Transcription factor IIA%2C alpha/beta subunit [Source:TAIR%3BAcc:AT1G07480
AT1G07485	0.335281	0.616021	0.161418	0	0.152446	0.935303	0	0.297874	0		unknown protein%3B FUNCTIONS IN: molecular_function unknown%3B INVOLVED IN: biological_process unknown%3B LOCATED IN: cellular_component unknown%3B EXPRESSED IN: shoot apex%2C embryo%2C leaf whorl%2C pedicel%3B EXPRESSED DURING: 4 anthesis%2C D bilateral stage%3B Has 5 /.../ hits to 5 proteins in 3 species: Archae - 0%3B Bacteria - 0%3B Metazoa - 0%3B Fungi - 0%3B Plants - 5%3B Viruses - 0%3B Oth…
AT1G07490	5.46416	3.60602	2.98441	4.26291	5.24057	3.18528	1.3422	0.968175	1.67933	RTFL3	ROTUNDIFOLIA like 3 [Source:TAIR%3BAcc:AT1G07490]
AT1G07500	0	0	0	6.5605	4.0556	6.10782	9.56159	9.95286	9.37651		unknown protein%3B Has 4 Blast hits to 4 proteins in 3 species: Archae - 0%3B Bacteria - 0%3B Metazoa - 0%3B Fungi - 0%3B Plants - 4%3B Viruses - 0%3B Other Eukaryotes - 0 (source: NCBI BLink). [Source:TAIR%3BAcc:AT1G07500
AT1G07510	7.75689	6.96008	9.19284	16.757	17.9059	16.1587	16.4452	13.8097	15.7653	ftsh10	FTSH protease 10 [Source:TAIR%3BAcc:AT1G07510]
AT1G07520	3.46167	3.12279	3.31021	6.32347	4.54128	4.14697	6.47715	8.3188	8.82578	SCL31	GRAS family transcription factor [Source:TAIR%3BAcc:AT1G07520]
AT1G07530	10.2495	9.88644	10.4372	12.6825	13.6348	11.8531	18.6808	18.903	19.0927	SCL14	SCARECROW-like 14 [Source:TAIR%3BAcc:AT1G07530]
AT1G07540	0	0.0186193	0	0	0.0259407	0	0	0	0	TRFL2	TRF-like 2 [Source:TAIR%3BAcc:AT1G07540]
AT1G07550	0	0	0	0	0	0	0	0	0		Leucine-rich repeat protein kinase family protein [Source:TAIR%3BAcc:AT1G07550
AT1G07560	0	0	0	0	0.0182008	0	0.0175465	0	0		Leucine-rich repeat protein kinase family protein [Source:TAIR%3BAcc:AT1G07560
AT1G07570	13.0128	11.1985	16.8611	8.33853	9.75853	8.97165	5.4554	8.12162	7.87091	APK1A	Protein kinase superfamily protein [Source:TAIR%3BAcc:AT1G07570]
AT1G07580	0	0.405913	0.104426	0.194097	0	0	0	0	0.108235		pre-tRNA [Source:TAIR%3BAcc:AT1G07580
AT1G07590	101.677	103.489	131.022	374.903	341.988	383.408	432.823	519.92	583.513		Tetratricopeptide repeat (TPR)-like superfamily protein [Source:TAIR%3BAcc:AT1G07590
AT1G07600	229.574	221.398	260.033	892.933	720.468	599.908	863.289	836.07	1538.27	MT1A	metallothionein 1A [Source:TAIR%3BAcc:AT1G07600]
AT1G07610	28.284	38.9956	65.5639	168.474	146.641	163.567	169.15	189.254	205.148	MT1C	metallothionein 1C [Source:TAIR%3BAcc:AT1G07610]
AT1G07615	5.32932	6.17615	4.59456	1.80868	2.5129	2.43134	2.42746	2.14217	2.56261		GTP-binding protein Obg/CgtA [Source:TAIR%3BAcc:AT1G07615
AT1G07620	0.0676692	0.136192	0.0643246	4.42237	6.33042	5.47344	6.03966	6.55042	7.03043	ATOBGM	GTP-binding protein Obg/CgtA [Source:TAIR%3BAcc:AT1G07620]
AT1G07630	5.40625	5.57341	7.02015	8.18425	7.94337	7.97085	10.1416	10.2042	12.0262	PLL5	pol-like 5 [Source:TAIR%3BAcc:AT1G07630]
AT1G07640	27.2332	19.7022	16.2576	22.6715	22.1229	19.4478	11.6219	11.7049	12.7969	OBP2	Dof-type zinc finger DNA-binding family protein [Source:TAIR%3BAcc:AT1G07640]
AT1G07645	0	0	0	0	0	0	0	0	0	ATDSI-1VOC	dessication-induced 1VOC superfamily protein [Source:TAIR%3BAcc:AT1G07645]
AT1G07650	10.9869	10.512	9.77499	5.26315	7.11037	7.24923	12.3293	14.3188	12.4768		Leucine-rich repeat transmembrane protein kinase [Source:TAIR%3BAcc:AT1G07650
AT1G07660	34.7708	31.949	25.8461	18.0419	14.7669	15.2764	15.6008	14.7226	13.3075		Histone superfamily protein [Source:TAIR%3BAcc:AT1G07660
AT1G07670	8.37668	7.44581	9.61024	14.6469	14.9458	13.6485	18.2318	15.768	17.5395	ATECA4	endomembrane-type CA-ATPase 4 [Source:TAIR%3BAcc:AT1G07670]
AT1G07680	0	0	0	0	0	0	0	0	0		unknown protein%3B FUNCTIONS IN: molecular_function unknown%3B INVOLVED IN: biological_process unknown%3B LOCATED IN: endomembrane system%3B BEST Arabidopsis thaliana protein match is: unknown protein (TAIR:AT5G23903.1)%3B Has 7 Blast hits to 7 proteins in 2 /.../s: Archae - 0%3B Bacteria - 0%3B Metazoa - 0%3B Fungi - 0%3B Plants - 7%3B Viruses - 0%3B Other Eukaryotes - 0 (source: NCBI BLink). [S…
AT1G07690	0	0	0	0	0	0	0	0	0		FUNCTIONS IN: molecular_function unknown%3B INVOLVED IN: biological_process unknown%3B LOCATED IN: endomembrane system%3B EXPRESSED IN: root%3B CONTAINS InterPro DOMAIN/s: Orthoreovirus membrane fusion p10 (InterPro:IPR009854)%3B BEST Arabidopsis thaliana pro /.../atch is: unknown protein (TAIR:AT1G54950.1)%3B Has 11 Blast hits to 11 proteins in 4 species: Archae - 0%3B Bacteria - 2%3B Metazoa - …
AT1G07700	66.7889	60.6885	66.8294	92.0186	97.3379	105.553	87.8356	103.055	102.454		Thioredoxin superfamily protein [Source:TAIR%3BAcc:AT1G07700
AT1G07705	11.221	10.0671	11.7551	9.06725	10.0692	10.3496	11.9183	10.4923	10.2491		NOT2 / NOT3 / NOT5 family [Source:TAIR%3BAcc:AT1G07705
AT1G07710	0.524196	0.241771	0.332137	0.800987	0.95	0.954072	1.18413	0.830092	0.816655		Ankyrin repeat family protein [Source:TAIR%3BAcc:AT1G07710
AT1G07720	19.4762	15.0934	24.815	50.6102	43.687	38.0457	67.5778	54.959	43.1647	KCS3	3-ketoacyl-CoA synthase 3 [Source:TAIR%3BAcc:AT1G07720]
AT1G07725	0	0.149663	0	0	0.375793	0.146977	0.0679861	0.0641947	0.0688369	ATEXO70H6	exocyst subunit exo70 family protein H6 [Source:TAIR%3BAcc:AT1G07725]
AT1G07728	7.31594	7.91354	6.91571	8.2399	7.59361	8.74483	9.96272	11.0957	12.2652		other RNA [Source:TAIR%3BAcc:AT1G07728
AT1G07730	0.953225	1.43363	0.0218292	0	0.815806	0.194498	0.593416	3.28875e-08	0.0568263	F24B9.16	Disease resistance-responsive (dirigent-like protein) family protein [Source:TAIR%3BAcc:AT1G07730]
AT1G07740	1.52859	1.26792	1.23846	2.05531	1.21522	1.48461	1.57671	1.39282	1.51223		Tetratricopeptide repeat (TPR)-like superfamily protein [Source:TAIR%3BAcc:AT1G07740
AT1G07745	7.11533	6.36048	4.8486	2.20471	3.13203	2.89361	3.137	4.24209	3.24425	ATRAD51D	homolog of RAD51 D [Source:TAIR%3BAcc:AT1G07745]
AT1G07747	0	0	0	0	0	0	0	0	0		Bifunctional inhibitor/lipid-transfer protein/seed storage 2S albumin superfamily protein [Source:TAIR%3BAcc:AT1G07747
AT1G07750	5.55502	4.32192	4.07325	17.2519	19.4664	15.7122	21.1958	18.894	21.6683		RmlC-like cupins superfamily protein [Source:TAIR%3BAcc:AT1G07750
AT1G07760	0	0	0	0	0	0	0	0	0		pre-tRNA [Source:TAIR%3BAcc:AT1G07760
AT1G07770	462.211	476.039	408.683	130.786	135.915	141.073	125.293	136.606	133.942	RPS15A	ribosomal protein S15A [Source:TAIR%3BAcc:AT1G07770]
AT1G07780	34.6112	32.4592	24.0815	7.05326	6.45127	6.75239	5.37632	6.37584	5.41481	PAI1	phosphoribosylanthranilate isomerase 1 [Source:TAIR%3BAcc:AT1G07780]
AT1G07790	85.4214	69.9706	68.3621	35.175	32.2445	31.1048	20.5919	25.7595	20.9832	HTB1	Histone superfamily protein [Source:TAIR%3BAcc:AT1G07790]
AT1G07795	0	0	0	0	0	0	0	0	0		unknown protein%3B BEST Arabidopsis thaliana protein match is: unknown protein (TAIR:AT2G28725.1)%3B Has 38 Blast hits to 38 proteins in 11 species: Archae - 0%3B Bacteria - 0%3B Metazoa - 0%3B Fungi - 0%3B Plants - 38%3B Viruses - 0%3B Other Eukaryotes - 0 (source /.../ BLink). [Source:TAIR%3BAcc:AT1G07795
AT1G07800	0	0	0	0	0	0	0	0	0		transposable element gene [Source:TAIR%3BAcc:AT1G07800
AT1G07810	8.29249	7.837	10.0149	10.1905	11.6509	9.90952	12.8041	10.358	10.5744	ECA1	ER-type Ca2+-ATPase 1 [Source:TAIR%3BAcc:AT1G07810]
AT1G07820	136.717	147.892	89.2533	41.6874	38.2932	37.5873	32.3085	39.2553	36.4668		Histone superfamily protein [Source:TAIR%3BAcc:AT1G07820
AT1G07830	23.901	26.0777	15.4126	7.4296	7.44935	7.23327	8.0868	9.11943	8.47725		ribosomal protein L29 family protein [Source:TAIR%3BAcc:AT1G07830
AT1G07840	16.6854	13.7704	13.7889	7.34008	8.79273	8.47861	7.6007	6.46892	7.5161		Sas10/Utp3/C1D family [Source:TAIR%3BAcc:AT1G07840
AT1G07850	0.0292433	0.0662122	0.0555866	0	0	0.0618114	0.118911	0.0537779	0.0282773		Protein of unknown function (DUF604) [Source:TAIR%3BAcc:AT1G07850
AT1G07860	0	0	0	0.14695	0	0	0.350207	0	0.34725		BEST Arabidopsis thaliana protein match is: Protein kinase superfamily protein (TAIR:AT1G07870.2)%3B Has 7 Blast hits to 7 proteins in 4 species: Archae - 0%3B Bacteria - 0%3B Metazoa - 0%3B Fungi - 0%3B Plants - 7%3B Viruses - 0%3B Other Eukaryotes - 0 (source: /.../Link). [Source:TAIR%3BAcc:AT1G07860
AT1G07870	3.11974	2.14546	2.96672	4.84753	4.04628	3.73931	8.46704	8.10594	6.93084		Protein kinase superfamily protein [Source:TAIR%3BAcc:AT1G07870
AT1G07880	4.08489	3.28325	3.43223	1.98428	2.20787	1.4466	0.989195	1.12539	0.833531	ATMPK13	Protein kinase superfamily protein [Source:TAIR%3BAcc:AT1G07880]
AT1G07885	0	6.21126	5.0275	7.0705	2.91477	6.00584	0	0	0		unknown protein%3B FUNCTIONS IN: molecular_function unknown%3B INVOLVED IN: biological_process unknown%3B LOCATED IN: cellular_component unknown%3B Has 0 Blast hits to 0 proteins in 0 species (source: NCBI BLink). [Source:TAIR%3BAcc:AT1G07885
AT1G07890	505.438	444.334	470.601	846.367	943.892	892.679	752.084	597.074	673.093	APX1	ascorbate peroxidase 1 [Source:TAIR%3BAcc:AT1G07890]
AT1G07900	0.323564	0.407133	0.20468	2.49156	1.26528	0.581216	4.84239	5.18737	4.9472	LBD1	LOB domain-containing protein 1 [Source:TAIR%3BAcc:AT1G07900]
AT1G07901	51.8004	56.5031	35.2917	29.9553	25.4794	20.7846	20.0307	41.6711	30.1568		unknown protein%3B Has 30201 Blast hits to 17322 proteins in 780 species: Archae - 12%3B Bacteria - 1396%3B Metazoa - 17338%3B Fungi - 3422%3B Plants - 5037%3B Viruses - 0%3B Other Eukaryotes - 2996 (source: NCBI BLink). [Source:TAIR%3BAcc:AT1G07901
AT1G07910	6.30408	5.44643	5.17251	4.95773	5.61618	4.8735	4.1203	4.74887	5.02316	ATRNL	RNAligase [Source:TAIR%3BAcc:AT1G07910]
AT1G07920	292.526	282.537	284.51	305.09	322.082	332.284	342.023	292.884	326.922	A1	GTP binding Elongation factor Tu family protein [Source:TAIR%3BAcc:AT1G07920]
AT1G07930	231.679	201.003	246.724	258.598	285.282	288.345	262.136	222.394	240.94	A4	GTP binding Elongation factor Tu family protein [Source:TAIR%3BAcc:AT1G07930]
AT1G07940	239.085	222.069	233.897	235.102	250.705	251.607	256.41	222.783	246.129	A2	GTP binding Elongation factor Tu family protein [Source:TAIR%3BAcc:AT1G07940]
AT1G07950	13.9393	12.9685	11.401	5.33053	4.97212	7.07415	5.83222	7.44808	6.76529	MED22B	Surfeit locus protein 5 subunit 22 of Mediator complex [Source:TAIR%3BAcc:AT1G07950]
AT1G07960	18.1967	15.1327	14.061	10.7051	9.64204	13.0593	11.1826	11.8768	11.7895	ATPDIL5-1	PDI-like 5-1 [Source:TAIR%3BAcc:AT1G07960]
AT1G07970	7.4749	6.40506	6.3581	4.98561	5.60847	5.50899	4.63012	4.37163	5.69734		CONTAINS InterPro DOMAIN/s: Cytochrome B561-related%2C N-terminal (InterPro:IPR019176)%3B Has 215 Blast hits to 213 proteins in 79 species: Archae - 0%3B Bacteria - 6%3B Metazoa - 131%3B Fungi - 22%3B Plants - 42%3B Viruses - 0%3B Other Eukaryotes - 14 (source: NCB /.../k). [Source:TAIR%3BAcc:AT1G07970
AT1G07980	13.3583	11.5724	11.1088	12.9178	13.1239	14.8089	11.4498	10.8691	9.3662	NF-YC10	nuclear factor Y%2C subunit C10 [Source:TAIR%3BAcc:AT1G07980]
AT1G07985	0	0.281137	0.565829	0.0661535	0.0790144	0.15932	0.384646	0	0.0715459		Expressed protein [Source:TAIR%3BAcc:AT1G07985
AT1G07990	12.0197	9.57435	12.3406	17.4629	19.969	17.2253	23.304	21.2827	21.193		SIT4 phosphatase-associated family protein [Source:TAIR%3BAcc:AT1G07990
AT1G08000	8.99316	8.13897	6.99931	6.88988	7.09685	6.947	8.02006	4.79501	6.75117	GATA10	GATA transcription factor 10 [Source:TAIR%3BAcc:AT1G08000]
AT1G08005	2.55417	6.84232	4.8523	0	1.35579	1.36918	0	2.3939	0		BEST Arabidopsis thaliana protein match is: SIT4 phosphatase-associated family protein (TAIR:AT1G07990.1)%3B Has 17 Blast hits to 17 proteins in 3 species: Archae - 0%3B Bacteria - 0%3B Metazoa - 0%3B Fungi - 0%3B Plants - 17%3B Viruses - 0%3B Other Eukaryotes - /.../rce: NCBI BLink). [Source:TAIR%3BAcc:AT1G08005
AT1G08010	14.1076	12.282	11.131	12.2268	12.0949	10.6972	11.0535	11.8224	10.5379	GATA11	GATA transcription factor 11 [Source:TAIR%3BAcc:AT1G08010]
AT1G08030	10.439	9.08633	7.48403	5.94891	8.09328	5.7387	5.95653	8.28819	6.80716	TPST	tyrosylprotein sulfotransferase [Source:TAIR%3BAcc:AT1G08030]
AT1G08032	0	0	0	0	0	0	0	0	0		unknown protein%3B FUNCTIONS IN: molecular_function unknown%3B INVOLVED IN: biological_process unknown%3B LOCATED IN: cellular_component unknown%3B Has 0 Blast hits to 0 proteins in 0 species (source: NCBI BLink). [Source:TAIR%3BAcc:AT1G08032
AT1G08035	1.50227	1.29623	0.712738	0.286021	0	0.346921	0	0.396998	0		unknown protein%3B BEST Arabidopsis thaliana protein match is: unknown protein (TAIR:AT2G28330.1)%3B Has 10 Blast hits to 10 proteins in 3 species: Archae - 0%3B Bacteria - 0%3B Metazoa - 0%3B Fungi - 0%3B Plants - 10%3B Viruses - 0%3B Other Eukaryotes - 0 (source: /.../BLink). [Source:TAIR%3BAcc:AT1G08035
AT1G08040	16.8914	16.1634	17.3613	14.0298	18.3336	15.6875	19.2287	16.0758	17.7504		Protein of unknown function (DUF707) [Source:TAIR%3BAcc:AT1G08040
AT1G08050	0.779145	0.85945	1.31044	3.47363	4.38691	4.54968	6.47826	4.27692	6.51945		Zinc finger (C3HC4-type RING finger) family protein [Source:TAIR%3BAcc:AT1G08050
AT1G08060	4.08068	3.63221	4.61587	5.67674	6.08741	6.25686	6.69394	5.69091	7.03447	MOM	ATP-dependent helicase family protein [Source:TAIR%3BAcc:AT1G08060]
AT1G08065	0	0	0	0	0	0	0	0	0	ATACA5	alpha carbonic anhydrase 5 [Source:TAIR%3BAcc:AT1G08065]
AT1G08070	0.8506	0.998627	0.628936	0.352126	0.19856	0.239083	0.516978	0.243122	0.475976	OTP82	Tetratricopeptide repeat (TPR)-like superfamily protein [Source:TAIR%3BAcc:AT1G08070]
AT1G08080	0	0	0	0	0	0	0	0	0	ATACA7	alpha carbonic anhydrase 7 [Source:TAIR%3BAcc:AT1G08080]
AT1G08090	0.737084	0.741732	0.65391	0.675718	0.59419	0.570567	0.847839	0.609737	1.49782	ATNRT2:1	nitrate transporter 2:1 [Source:TAIR%3BAcc:AT1G08090]
AT1G08100	0	0	0	0	0	0	0	0	0	ATNRT2.2	nitrate transporter 2.2 [Source:TAIR%3BAcc:AT1G08100]
AT1G08105	0.151655	0.0555181	0.14238	0.0827319	0.130086	0.229935	0.304186	0.166517	0.230406		transposable element gene [Source:TAIR%3BAcc:AT1G08105
AT1G08110	92.1446	98.3385	88.5885	97.3517	98.9571	96.7922	96.4779	114.381	110.742		lactoylglutathione lyase family protein / glyoxalase I family protein [Source:TAIR%3BAcc:AT1G08110
AT1G08120	0	0.258342	0	0	0	0	0	0	0.0471432		BEST Arabidopsis thaliana protein match is: Protein kinase superfamily protein (TAIR:AT5G26110.1)%3B Has 235 Blast hits to 235 proteins in 96 species: Archae - 21%3B Bacteria - 0%3B Metazoa - 117%3B Fungi - 8%3B Plants - 47%3B Viruses - 0%3B Other Eukaryotes - 42 /.../ce: NCBI BLink). [Source:TAIR%3BAcc:AT1G08120
AT1G08125	14.7618	15.7825	13.2572	5.73905	8.75199	5.64262	6.67606	7.72462	7.01118		S-adenosyl-L-methionine-dependent methyltransferases superfamily protein [Source:TAIR%3BAcc:AT1G08125
AT1G08130	15.3872	12.2039	15.2621	6.6769	7.15193	6.28019	7.14685	6.17979	5.21122	ATLIG1	DNA ligase 1 [Source:TAIR%3BAcc:AT1G08130]
AT1G08135	0	0	0	0	0	0	0	0	0	ATCHX6B	cation/H+ exchanger 6B [Source:TAIR%3BAcc:AT1G08135]
AT1G08140	0	0.0251468	0	0.0147777	0	0	0.0337249	0	0	ATCHX6A	cation/H+ exchanger 6A [Source:TAIR%3BAcc:AT1G08140]
AT1G08150	0.0186182	0	0	0	0	0	0	0	0	ATCHX5	Cation/hydrogen exchanger family protein [Source:TAIR%3BAcc:AT1G08150]
AT1G08160	15.4347	13.5613	14.1668	12.4741	12.1804	9.56514	9.34133	5.73238	8.26196		Late embryogenesis abundant (LEA) hydroxyproline-rich glycoprotein family [Source:TAIR%3BAcc:AT1G08160
AT1G08165	3.25156	5.94946	3.73595	1.06515	1.10472	0.933712	1.2705	1.1109	0.647929		unknown protein%3B FUNCTIONS IN: molecular_function unknown%3B INVOLVED IN: biological_process unknown%3B LOCATED IN: cellular_component unknown%3B Has 30201 Blast hits to 17322 proteins in 780 species: Archae - 12%3B Bacteria - 1396%3B Metazoa - 17338%3B Fungi - /.../ Plants - 5037%3B Viruses - 0%3B Other Eukaryotes - 2996 (source: NCBI BLink). [Source:TAIR%3BAcc:AT1G08165
AT1G08170	0.154179	0.0581827	0	0.0684571	0.163598	0.0824817	0.159344	0.213476	0.370024		Histone superfamily protein [Source:TAIR%3BAcc:AT1G08170
AT1G08180	6.23806	6.01846	7.3441	5.03018	3.82379	3.492	4.95819	4.27698	3.63922	SMR2	unknown protein%3B Has 53 Blast hits to 53 proteins in 9 species: Archae - 0%3B Bacteria - 0%3B Metazoa - 1%3B Fungi - 0%3B Plants - 52%3B Viruses - 0%3B Other Eukaryotes - 0 (source: NCBI BLink). [Source:TAIR%3BAcc:AT1G08180]
AT1G08190	24.1458	20.7386	25.8494	52.1708	57.7285	53.2342	43.9298	36.8781	43.2861	ATVPS41	vacuolar protein sorting 41 [Source:TAIR%3BAcc:AT1G08190]
AT1G08200	102.498	91.1725	112.12	134.727	139.414	138.605	131.683	132.231	143.712	AXS2	UDP-D-apiose/UDP-D-xylose synthase 2 [Source:TAIR%3BAcc:AT1G08200]
AT1G08210	6.82875	8.89039	9.8436	4.54402	5.14931	4.17896	5.00258	6.25242	5.66841		Eukaryotic aspartyl protease family protein [Source:TAIR%3BAcc:AT1G08210
AT1G08220	6.52071	6.11775	4.18838	3.23066	3.03099	3.10486	2.85537	2.42535	2.77303		FUNCTIONS IN: molecular_function unknown%3B INVOLVED IN: mitochondrial proton-transporting ATP synthase complex assembly%3B LOCATED IN: mitochondrial inner membrane%3B EXPRESSED IN: 18 plant structures%3B EXPRESSED DURING: 7 growth stages%3B CONTAINS InterPro /.../N/s: ATPase assembly factor ATP10%2C mitochondria (InterPro:IPR007849)%3B Has 168 Blast hits to 168 proteins in 86 species: Archae - 6…
AT1G08230	3.07147	2.54246	2.2598	3.01838	2.74741	3.24925	3.42898	3.94901	2.93638	GAT1	Transmembrane amino acid transporter family protein [Source:TAIR%3BAcc:AT1G08230]
AT1G08240	0	0	0.530823	0	0	0.153119	0.18067	0.112898	0.447134		pre-tRNA [Source:TAIR%3BAcc:AT1G08240
AT1G08250	6.85647	3.93787	4.1002	22.1985	20.7808	19.4269	6.43536	6.46044	7.9832	ADT6	arogenate dehydratase 6 [Source:TAIR%3BAcc:AT1G08250]
AT1G08260	3.92146	2.87117	2.78732	1.36375	1.57684	1.49403	1.46344	0.792813	1.36877	EMB142	DNA polymerase epsilon catalytic subunit [Source:TAIR%3BAcc:AT1G08260]
AT1G08270	3.27188	3.86555	2.33683	1.05842	1.74981	0.280422	1.57621	1.61182	1.7897		CONTAINS InterPro DOMAIN/s: MIT (InterPro:IPR007330)%3B BEST Arabidopsis thaliana protein match is: AAA-type ATPase family protein (TAIR:AT2G27600.1)%3B Has 35333 Blast hits to 34131 proteins in 2444 species: Archae - 798%3B Bacteria - 22429%3B Metazoa - 97 /.../gi - 991%3B Plants - 531%3B Viruses - 0%3B Other Eukaryotes - 9610 (source: NCBI BLink). [Source:TAIR%3BAcc:AT1G08270
AT1G08280	5.7816	3.68251	3.36649	2.16471	3.16742	2.58111	0.714466	0.952925	0.581312		Glycosyltransferase family 29 (sialyltransferase) family protein [Source:TAIR%3BAcc:AT1G08280
AT1G08290	0.160526	0.121153	0.0508586	0.450995	0.196995	0.28257	0.353266	0.122977	0.439967	WIP3	WIP domain protein 3 [Source:TAIR%3BAcc:AT1G08290]
AT1G08300	2.82807	3.12431	2.66894	1.05443	1.14126	1.01564	0.976203	1.05448	1.03183	NVL	no vein-like [Source:TAIR%3BAcc:AT1G08300]
AT1G08310	0.130773	0.123373	0	0.0870263	0.0688488	0	0.0665488	0.149303	0.252774		alpha/beta-Hydrolases superfamily protein [Source:TAIR%3BAcc:AT1G08310
AT1G08315	5.79213	5.82861	5.77654	7.36383	5.45788	5.6176	14.2143	14.0268	13.0449		ARM repeat superfamily protein [Source:TAIR%3BAcc:AT1G08315
AT1G08320	0.034096	0	0	0.030254	0	0	0.138875	0.0942643	0.024798	TGA9	bZIP transcription factor family protein [Source:TAIR%3BAcc:AT1G08320]
AT1G08340	1.78256	1.54841	1.66203	0.775921	0.743814	0.39144	0.787567	0.340301	0.455005		Rho GTPase activating protein with PAK-box/P21-Rho-binding domain [Source:TAIR%3BAcc:AT1G08340
AT1G08350	4.3181	3.93164	3.82016	3.01656	2.82163	2.97656	2.4634	1.90654	2.82124		Endomembrane protein 70 protein family [Source:TAIR%3BAcc:AT1G08350
AT1G08360	378.741	376.762	339.396	157.466	162.843	184.401	158.98	146.478	152.318	RPL10AA	Ribosomal protein L1p/L10e family [Source:TAIR%3BAcc:AT1G08360]
AT1G08370	16.5275	15.5052	16.8955	23.2535	26.313	22.5338	31.4	24.9219	28.5407	DCP1	decapping 1 [Source:TAIR%3BAcc:AT1G08370]
AT1G08380	7222.46	7208.41	6418.97	5103.71	5130.63	5511.81	5480.8	5845.43	5569.15	PSAO	photosystem I subunit O [Source:TAIR%3BAcc:AT1G08380]
AT1G08390	22.5539	19.0099	10.9408	13.8376	15.4093	12.3004	9.3792	15.1506	11.5115		unknown protein%3B Has 62 Blast hits to 62 proteins in 27 species: Archae - 0%3B Bacteria - 0%3B Metazoa - 34%3B Fungi - 0%3B Plants - 28%3B Viruses - 0%3B Other Eukaryotes - 0 (source: NCBI BLink). [Source:TAIR%3BAcc:AT1G08390
AT1G08400	2.18247	2.01012	1.72315	3.11733	2.77813	2.94342	1.79834	2.039	2.5617		RINT-1 / TIP-1 family [Source:TAIR%3BAcc:AT1G08400
AT1G08410	8.7425	8.40068	7.3985	4.95606	4.41446	4.58782	4.92881	4.1539	4.89258		P-loop containing nucleoside triphosphate hydrolases superfamily protein [Source:TAIR%3BAcc:AT1G08410
AT1G08420	13.6712	12.0596	14.7197	21.9634	25.5345	23.3311	23.8878	19.4528	24.7616	BSL2	BRI1 suppressor 1 (BSU1)-like 2 [Source:TAIR%3BAcc:AT1G08420]
AT1G08430	0	0	0	0	0.0321181	0	0	0	0	ALMT1	aluminum-activated malate transporter 1 [Source:TAIR%3BAcc:AT1G08430]
AT1G08440	0.031901	0.0240766	0.0303173	0	0.0335856	0	0	0	0	ALMT2	Aluminium activated malate transporter family protein [Source:TAIR%3BAcc:AT1G08440]
AT1G08450	24.5745	25.4199	21.6663	42.6475	62.8058	79.3761	126.454	99.95	134.594	CRT3	calreticulin 3 [Source:TAIR%3BAcc:AT1G08450]
AT1G08460	9.82401	9.72472	8.05012	13.1707	13.9866	13.753	17.8052	21.2191	22.0065	HDA08	histone deacetylase 8 [Source:TAIR%3BAcc:AT1G08460]
AT1G08465	13.0407	12.6082	16.5605	10.5897	11.5971	11.2537	13.5791	12.0431	12.2964	YAB2	Plant-specific transcription factor YABBY family protein [Source:TAIR%3BAcc:AT1G08465]
AT1G08470	8.45555	8.73006	9.93173	10.7739	11.0066	9.76991	8.02376	8.71102	8.36662	SSL3	strictosidine synthase-like 3 [Source:TAIR%3BAcc:AT1G08470]
AT1G08480	52.3408	53.648	42.3264	53.1069	50.533	46.8737	46.2438	48.3688	52.7372		unknown protein%3B FUNCTIONS IN: molecular_function unknown%3B INVOLVED IN: biological_process unknown%3B LOCATED IN: mitochondrion%2C plasma membrane%2C plastid%2C vacuole%3B EXPRESSED IN: 27 plant structures%3B EXPRESSED DURING: 15 growth stages%3B Has 39 Blast hit /.../9 proteins in 13 species: Archae - 0%3B Bacteria - 0%3B Metazoa - 0%3B Fungi - 0%3B Plants - 39%3B Viruses - 0%3B Other Eukary…
AT1G08490	35.2665	32.5898	36.2646	36.9107	36.899	36.5695	32.2352	32.2486	36.4424	ATSUFS	chloroplastic NIFS-like cysteine desulfurase [Source:TAIR%3BAcc:AT1G08490]
AT1G08500	2.32968	2.34433	2.00199	0.44313	0.58635	0.472173	0.739705	0.204446	0.213688	ENODL18	early nodulin-like protein 18 [Source:TAIR%3BAcc:AT1G08500]
AT1G08510	53.0978	51.804	60.6152	57.2907	70.4882	66.3	71.9269	72.7594	67.2039	FATB	fatty acyl-ACP thioesterases B [Source:TAIR%3BAcc:AT1G08510]
AT1G08520	140.049	119.864	149.476	86.5428	97.5413	86.145	87.2388	81.7313	78.6372	ALB1	ALBINA 1 [Source:TAIR%3BAcc:AT1G08520]
AT1G08530	17.5558	17.2162	15.0282	13.5488	14.3629	12.4352	8.14546	9.89194	11.5226		unknown protein%3B FUNCTIONS IN: molecular_function unknown%3B INVOLVED IN: biological_process unknown%3B LOCATED IN: chloroplast%3B BEST Arabidopsis thaliana protein match is: unknown protein (TAIR:AT5G09995.2)%3B Has 140 Blast hits to 140 proteins in 53 spe /.../Archae - 0%3B Bacteria - 63%3B Metazoa - 0%3B Fungi - 0%3B Plants - 76%3B Viruses - 0%3B Other Eukaryotes - 1 (source: NCBI BLink). [S…
AT1G08540	86.6721	78.5531	96.0108	95.8714	102.458	99.4022	102.233	81.9263	91.6445	SIGB	RNApolymerase sigma subunit 2 [Source:TAIR%3BAcc:AT1G08540]
AT1G08550	86.7178	95.2205	68.8083	36.3676	40.7645	41.8102	61.5129	78.4341	64.0163	NPQ1	non-photochemical quenching 1 [Source:TAIR%3BAcc:AT1G08550]
AT1G08560	17.4707	22.6083	21.9333	5.09371	5.34631	3.37615	4.32041	3.04646	3.27516	SYP111	syntaxin of plants 111 [Source:TAIR%3BAcc:AT1G08560]
AT1G08570	32.1034	31.2161	34.9065	130.981	139.072	132.959	59.4095	65.5162	82.7626	ACHT4	atypical CYS HIS rich thioredoxin 4 [Source:TAIR%3BAcc:AT1G08570]
AT1G08580	79.4598	77.4578	57.4525	16.8877	14.6286	18.9285	13.8054	14.8385	14.1417		unknown protein%3B Has 39 Blast hits to 39 proteins in 15 species: Archae - 0%3B Bacteria - 0%3B Metazoa - 0%3B Fungi - 0%3B Plants - 35%3B Viruses - 0%3B Other Eukaryotes - 4 (source: NCBI BLink). [Source:TAIR%3BAcc:AT1G08580
AT1G08590	1.84136	1.71981	1.33539	1.6125	2.1161	1.66588	1.73666	1.85802	2.28038	PXL1	Leucine-rich receptor-like protein kinase family protein [Source:TAIR%3BAcc:AT1G08590]
AT1G08592	0.960088	0.995437	0.486343	0.716102	0.000261576	0.70284	0.00314965	0.582365	0.342889		Potential natural antisense gene%2C locus overlaps with AT1G08590 [Source:TAIR%3BAcc:AT1G08592
AT1G08600	4.52378	3.51457	4.1948	5.87177	6.71706	6.30818	6.91566	5.86808	6.50017	ATRX	P-loop containing nucleoside triphosphate hydrolases superfamily protein [Source:TAIR%3BAcc:AT1G08600]
AT1G08610	8.08497	8.11361	5.78519	1.18228	1.09724	2.13227	1.82453	2.38816	2.02108		Pentatricopeptide repeat (PPR) superfamily protein [Source:TAIR%3BAcc:AT1G08610
AT1G08620	5.49264	4.5472	5.90147	8.17491	8.74274	9.08368	8.72129	8.02014	9.07436	PKDM7D	Transcription factor jumonji (jmj) family protein / zinc finger (C5HC2 type) family protein [Source:TAIR%3BAcc:AT1G08620]
AT1G08630	0.183086	0.127428	0.232066	0.0310022	0.220855	0	0.763813	0.224649	0.370757	THA1	threonine aldolase 1 [Source:TAIR%3BAcc:AT1G08630]
AT1G08640	84.6408	75.1087	64.0004	45.5346	44.1785	46.1338	36.4883	34.8509	34.2427	CJD1	Chloroplast J-like domain 1 [Source:TAIR%3BAcc:AT1G08640]
AT1G08650	53.9361	37.6363	31.3466	77.1544	100.099	99.5266	44.8325	44.8919	57.2271	PPCK1	phosphoenolpyruvate carboxylase kinase 1 [Source:TAIR%3BAcc:AT1G08650]
AT1G08660	24.3943	23.0912	17.1535	7.36388	8.34636	7.03094	6.88509	8.29643	7.51152	MGP2	MALE GAMETOPHYTE DEFECTIVE 2 [Source:TAIR%3BAcc:AT1G08660]
AT1G08670	0	0	0	0	0	0	0	0	0		ENTH/VHS family protein [Source:TAIR%3BAcc:AT1G08670
AT1G08680	11.9052	10.7932	12.4991	13.9643	16.6876	15.1544	19.2449	17.3268	18.4851	ZIGA4	ARF GAP-like zinc finger-containing protein ZIGA4 [Source:TAIR%3BAcc:AT1G08680]
AT1G08695	0.432521	0.325531	0.410537	0	0.924774	0	0	0	0.399246	SCRL3	SCR-like 3 [Source:TAIR%3BAcc:AT1G08695]
AT1G08700	13.7814	13.3829	13.2431	20.6513	20.1794	21.6932	20.7442	20.756	22.5313	PS1	Presenilin-1 [Source:TAIR%3BAcc:AT1G08700]
AT1G08710	9.88698	10.4536	6.68306	4.60308	5.84058	5.73535	4.86497	6.38889	6.16055	SKIP24	F-box family protein [Source:TAIR%3BAcc:AT1G08710]
AT1G08720	5.25174	5.06163	6.80508	7.75539	8.56672	7.2754	9.1671	11.3031	11.9136	EDR1	Protein kinase superfamily protein [Source:TAIR%3BAcc:AT1G08720]
AT1G08730	1.01756	0.740061	0.765271	0.615349	0.514167	0.437678	0.364245	0.373649	0.466565	XIC	Myosin family protein with Dil domain [Source:TAIR%3BAcc:AT1G08730]
AT1G08735	0	0	0	0	0	0	0	0	0		transposable element gene [Source:TAIR%3BAcc:AT1G08735
AT1G08740	0	0	0	0	0	0	0	0	0		transposable element gene [Source:TAIR%3BAcc:AT1G08740
AT1G08750	9.33711	8.61681	7.8361	6.31637	8.88423	6.34431	8.4505	7.06822	7.40613		Peptidase C13 family [Source:TAIR%3BAcc:AT1G08750
AT1G08760	5.43243	6.69093	7.09915	7.28333	6.95051	6.58187	8.65403	8.32275	7.95341		Plant protein of unknown function (DUF936) [Source:TAIR%3BAcc:AT1G08760
AT1G08770	13.3916	13.757	12.4233	20.4201	19.8809	24.0546	24.0957	22.8071	24.5176	PRA1.E	prenylated RAB acceptor 1.E [Source:TAIR%3BAcc:AT1G08770]
AT1G08780	30.9484	36.1875	29.7514	9.4347	10.9913	10.5588	10.8546	14.1218	10.254	AIP3	ABI3-interacting protein 3 [Source:TAIR%3BAcc:AT1G08780]
AT1G08790	0	0	0	0	0	0	0	0	0		Protein of unknown function (DUF1685) [Source:TAIR%3BAcc:AT1G08790
AT1G08800	1.99021	2.16791	2.56839	6.09357	6.70269	7.04011	8.75886	9.3287	9.10312		Protein of unknown function%2C DUF593 [Source:TAIR%3BAcc:AT1G08800
AT1G08810	24.9783	20.9426	20.2372	15.0531	21.6899	17.2752	10.4163	10.7088	11.0364	MYB60	myb domain protein 60 [Source:TAIR%3BAcc:AT1G08810]
AT1G08820	10.256	10.1422	12.2649	12.5431	12.6225	13.9765	17.9837	21.1047	20.0495	VAP27-2	vamp/synaptobrevin-associated protein 27-2 [Source:TAIR%3BAcc:AT1G08820]
AT1G08830	57.5611	48.4425	74.8883	75.8891	99.0294	108.497	59.8641	78.8087	76.9432	CSD1	copper/zinc superoxide dismutase 1 [Source:TAIR%3BAcc:AT1G08830]
AT1G08840	2.27114	2.11202	1.31115	1.07913	1.106	0.932771	1.10589	0.921521	1.37659	emb2411	DNA replication helicase%2C putative [Source:TAIR%3BAcc:AT1G08840]
AT1G08845	12.0167	13.949	9.54145	4.25007	5.88374	7.58131	6.6665	6.54821	7.09072		Ribosomal L18p/L5e family protein [Source:TAIR%3BAcc:AT1G08845
AT1G08860	0.0536791	0.0810262	0.0765307	0.0714367	0	0.0283477	0.081785	0.0986956	0.233662	BON3	Calcium-dependent phospholipid-binding Copine family protein [Source:TAIR%3BAcc:AT1G08860]
AT1G08870	0	0	0	0	0.441668	0	0	0	0		pre-tRNA [Source:TAIR%3BAcc:AT1G08870
AT1G08880	107.626	101.636	80.2067	51.3433	51.7163	54.3834	50.2003	52.7427	50.0585	HTA5	Histone superfamily protein [Source:TAIR%3BAcc:AT1G08880]
AT1G08890	6.44811	7.55599	3.46746	1.63098	2.35073	2.21123	5.35227	6.00653	4.21206	SUGTL4	Major facilitator superfamily protein [Source:TAIR%3BAcc:AT1G08890]
AT1G08900	11.6165	12.1089	11.3278	9.15655	11.3987	9.60021	17.9894	24.325	21.069	SUGTL3	Major facilitator superfamily protein [Source:TAIR%3BAcc:AT1G08900]
AT1G08910	9.30086	8.49056	7.99903	5.66412	6.93702	6.02426	6.73402	7.30574	6.35606		zinc ion binding%3Bzinc ion binding [Source:TAIR%3BAcc:AT1G08910
AT1G08920	10.016	11.1673	13.95	5.54607	4.19499	3.09351	17.6939	12.021	8.2691	ESL1	ERD (early response to dehydration) six-like 1 [Source:TAIR%3BAcc:AT1G08920]
AT1G08930	18.2672	26.7047	54.4234	25.6489	34.8433	39.7634	75.9297	89.3195	78.8639	ERD6	Major facilitator superfamily protein [Source:TAIR%3BAcc:AT1G08930]
AT1G08940	1.50563	1.61708	0.824977	0.925289	1.16357	0.554916	2.08089	2.45506	1.33804		Phosphoglycerate mutase family protein [Source:TAIR%3BAcc:AT1G08940
AT1G08950	0	0	0	0	0	0	0	0	0		pre-tRNA [Source:TAIR%3BAcc:AT1G08950
AT1G08960	5.89353	4.82296	5.43052	5.06815	6.07615	4.66935	3.89338	3.71451	3.84683	CAX11	cation exchanger 11 [Source:TAIR%3BAcc:AT1G08960]
AT1G08970	31.3082	31.7319	30.0734	21.8784	25.5267	22.9943	32.7524	31.561	31.2469	HAP5C	nuclear factor Y%2C subunit C9 [Source:TAIR%3BAcc:AT1G08970]
AT1G08980	50.4614	64.5209	40.5622	3.4658	4.44657	3.12329	17.3509	32.7399	20.1979	ATAMI1	amidase 1 [Source:TAIR%3BAcc:AT1G08980]
AT1G08985	0	0.133556	0.335505	0	0	0	0	0	0		AP2/B3-like transcriptional factor family protein [Source:TAIR%3BAcc:AT1G08985
AT1G08990	0.0489391	0	0	0	0	0	0	0	0	PGSIP5	plant glycogenin-like starch initiation protein 5 [Source:TAIR%3BAcc:AT1G08990]
AT1G09000	1.98039	1.69294	1.74815	1.46999	1.71984	1.29974	1.37211	1.11405	1.27189	ANP1	NPK1-related protein kinase 1 [Source:TAIR%3BAcc:AT1G09000]
AT1G09010	21.3174	20.8026	22.4256	33.8968	38.2146	34.6449	42.8125	40.4373	43.2871	EBM	glycoside hydrolase family 2 protein [Source:TAIR%3BAcc:AT1G09010]
AT1G09020	17.6138	15.697	19.6012	27.4191	29.5464	28.4744	28.416	23.626	27.0588	SNF4	homolog of yeast sucrose nonfermenting 4 [Source:TAIR%3BAcc:AT1G09020]
AT1G09026	0	0	0	0	0	0	0	0	0		unknown protein%3B LOCATED IN: endomembrane system%3B Has 30201 Blast hits to 17322 proteins in 780 species: Archae - 12%3B Bacteria - 1396%3B Metazoa - 17338%3B Fungi - 3422%3B Plants - 5037%3B Viruses - 0%3B Other Eukaryotes - 2996 (source: NCBI BLink). [Source:TAIR%3BAcc:AT1G09026
AT1G09030	0	0	0	0	0	0	0	0	0	NF-YB4	nuclear factor Y%2C subunit B4 [Source:TAIR%3BAcc:AT1G09030]
AT1G09040	2.01974	1.96683	1.92433	1.66322	2.1367	1.82912	2.24866	2.16799	1.98522		unknown protein%3B FUNCTIONS IN: molecular_function unknown%3B INVOLVED IN: biological_process unknown%3B LOCATED IN: membrane%3B EXPRESSED IN: leaf%3B BEST Arabidopsis thaliana protein match is: unknown protein (TAIR:AT1G09050.1)%3B Has 614 Blast hits to 567 p /.../s in 104 species: Archae - 2%3B Bacteria - 12%3B Metazoa - 344%3B Fungi - 31%3B Plants - 81%3B Viruses - 0%3B Other Eukaryotes - 144…
AT1G09050	1.97101	2.10598	1.28325	1.63314	1.14805	1.36703	1.74753	1.95128	2.09864		unknown protein%3B BEST Arabidopsis thaliana protein match is: unknown protein (TAIR:AT1G09040.1)%3B Has 552 Blast hits to 499 proteins in 115 species: Archae - 0%3B Bacteria - 86%3B Metazoa - 259%3B Fungi - 14%3B Plants - 77%3B Viruses - 0%3B Other Eukaryotes - 11 /.../rce: NCBI BLink). [Source:TAIR%3BAcc:AT1G09050
AT1G09060	13.2837	14.0393	15.9163	12.0944	16.0563	13.2079	18.5833	21.0719	22.4222		Zinc finger%2C RING-type%3BTranscription factor jumonji/aspartyl beta-hydroxylase [Source:TAIR%3BAcc:AT1G09060
AT1G09070	63.1211	103.694	120.769	520.347	351.252	233.721	810.885	687.803	448.187	SRC2	soybean gene regulated by cold-2 [Source:TAIR%3BAcc:AT1G09070]
AT1G09080	0.0221647	0	0	0.373599	0.652293	0.771605	2.02295	0.611057	1.35171	BIP3	Heat shock protein 70 (Hsp 70) family protein [Source:TAIR%3BAcc:AT1G09080]
AT1G09090	0.0345062	0	0	0	0	0	0	0	0	ATRBOHB	respiratory burst oxidase homolog B [Source:TAIR%3BAcc:AT1G09090]
AT1G09100	13.1085	12.0675	11.8424	9.7644	10.837	12.0505	13.8671	13.634	13.608	RPT5B	26S proteasome AAA-ATPase subunit RPT5B [Source:TAIR%3BAcc:AT1G09100]
AT1G09110	0	0	0	0	0	0	0	0	0		pre-tRNA [Source:TAIR%3BAcc:AT1G09110
AT1G09130	163.531	157.258	176.188	230.759	242.695	253.513	275.348	249.526	269.38	CLPR3	ATP-dependent caseinolytic (Clp) protease/crotonase family protein [Source:TAIR%3BAcc:AT1G09130]
AT1G09140	40.4357	36.9055	32.0822	34.9267	44.3675	39.343	34.7361	34.9468	35.7477	ATSRP30	SERINE-ARGININE PROTEIN 30 [Source:TAIR%3BAcc:AT1G09140]
AT1G09150	38.3904	35.498	32.7482	26.4472	26.9615	27.7767	32.0276	30.8653	29.208		pseudouridine synthase and archaeosine transglycosylase (PUA) domain-containing protein [Source:TAIR%3BAcc:AT1G09150
AT1G09155	0	0.0644582	0	0	0	0.0452882	0	0	0	AtPP2-B15	phloem protein 2-B15 [Source:TAIR%3BAcc:AT1G09155]
AT1G09157	0.231268	0	0.512284	0.136914	0.0817988	0	0.239017	0.213476	0		Protein of unknown function (DUF679) [Source:TAIR%3BAcc:AT1G09157
AT1G09160	29.5272	27.8531	24.4038	12.2728	14.0641	10.7435	13.858	14.9321	13.1715		Protein phosphatase 2C family protein [Source:TAIR%3BAcc:AT1G09160
AT1G09170	0.281067	0.279119	0.196904	0.157461	0.0776426	0.0467274	0.209493	0.0543445	0.0860162		P-loop nucleoside triphosphate hydrolases superfamily protein with CH (Calponin Homology) domain [Source:TAIR%3BAcc:AT1G09170
AT1G09176	0	0	0	0	0.337103	0.341539	0.497766	0.145364	0.297625		unknown protein%3B FUNCTIONS IN: molecular_function unknown%3B INVOLVED IN: biological_process unknown%3B LOCATED IN: endomembrane system%3B Has 30201 Blast hits to 17322 proteins in 780 species: Archae - 12%3B Bacteria - 1396%3B Metazoa - 17338%3B Fungi - 3422%3B /.../ - 5037%3B Viruses - 0%3B Other Eukaryotes - 2996 (source: NCBI BLink). [Source:TAIR%3BAcc:AT1G09176
AT1G09180	2.59727	3.40165	3.33597	10.8537	9.9688	8.90736	9.47166	10.8585	8.36092	ATSAR1	secretion-associated RAS super family 1 [Source:TAIR%3BAcc:AT1G09180]
AT1G09190	1.90732	2.31671	0.764744	0.766814	0.313643	0.472509	0.696934	0.712501	0.720376	PCMP-E70	Tetratricopeptide repeat (TPR)-like superfamily protein [Source:TAIR%3BAcc:AT1G09190]
AT1G09195	3.9421	3.18125	2.84757	1.49206	2.54611	2.03521	1.86372	3.09107	2.51855		FUNCTIONS IN: molecular_function unknown%3B INVOLVED IN: biological_process unknown%3B LOCATED IN: mitochondrion%3B CONTAINS InterPro DOMAIN/s: Metal-dependent phosphohydrolase%2C HD subdomain (InterPro:IPR006674)%2C Ppx/GppA phosphatase (InterPro:IPR003695)%3B /.../0201 Blast hits to 17322 proteins in 780 species: Archae - 12%3B Bacteria - 1396%3B Metazoa - 17338%3B Fungi - 3422%3B Plants - 5037…
AT1G09200	157.509	148.464	110.959	55.7578	64.6194	62.4741	51.1109	56.8312	53.0636	HTR2	Histone superfamily protein [Source:TAIR%3BAcc:AT1G09200]
AT1G09210	82.4395	73.9417	70.6541	61.9017	75.7237	82.5394	74.028	62.0812	75.354	CRT1b	calreticulin 1b [Source:TAIR%3BAcc:AT1G09210]
AT1G09220	1.21609	0.853784	0.698868	0.175643	0.208293	0.478103	0.517324	0.520046	0.300861	PCMP-E25	Pentatricopeptide repeat (PPR) superfamily protein [Source:TAIR%3BAcc:AT1G09220]
AT1G09230	16.7672	15.4214	13.4507	16.8006	22.9886	20.0923	18.9092	21.8703	20.274		RNA-binding (RRM/RBD/RNP motifs) family protein [Source:TAIR%3BAcc:AT1G09230
AT1G09240	5.65905	6.3916	4.28662	74.5554	82.1437	80.9771	79.6555	92.7574	95.6302	NAS3	nicotianamine synthase 3 [Source:TAIR%3BAcc:AT1G09240]
AT1G09245	0	0	0	0.27683	0	0	0	0	0		Plant self-incompatibility protein S1 family [Source:TAIR%3BAcc:AT1G09245
AT1G09250	18.7707	14.4868	14.1024	24.3798	16.08	15.3368	11.576	12.8475	10.524	BHLH149	basic helix-loop-helix (bHLH) DNA-binding superfamily protein [Source:TAIR%3BAcc:AT1G09250]
AT1G09260	0	0	0	0	0	0	0	0	0		Chaperone DnaJ-domain superfamily protein [Source:TAIR%3BAcc:AT1G09260
AT1G09270	16.7171	15.2441	18.8114	18.2347	19.6908	20.238	19.7184	20.6575	18.6994	IMPA-4	importin alpha isoform 4 [Source:TAIR%3BAcc:AT1G09270]
AT1G09280	10.0719	9.21734	8.87991	4.07923	4.50201	3.92883	5.35763	6.5964	6.21517	STR6	CONTAINS InterPro DOMAIN/s: Rhodanese-like (InterPro:IPR001763)%2C Serine hydrolase (InterPro:IPR005645)%3B BEST Arabidopsis thaliana protein match is: Rhodanese/Cell cycle control phosphatase superfamily protein (TAIR:AT2G40760.1)%3B Has 5925 Blast hits /.../2 proteins in 1592 species: Archae - 0%3B Bacteria - 2946%3B Metazoa - 156%3B Fungi - 408%3B Plants - 229%3B Viruses - 0%3B Other Eukaryote…
AT1G09290	12.9693	14.9272	12.655	6.8098	7.89132	7.92934	7.46195	7.78769	8.43001		unknown protein%3B Has 73 Blast hits to 71 proteins in 26 species: Archae - 0%3B Bacteria - 0%3B Metazoa - 5%3B Fungi - 11%3B Plants - 54%3B Viruses - 0%3B Other Eukaryotes - 3 (source: NCBI BLink). [Source:TAIR%3BAcc:AT1G09290
AT1G09300	6.41148	6.87043	4.20637	3.07859	3.7186	3.65488	4.47059	4.89578	5.27535		Metallopeptidase M24 family protein [Source:TAIR%3BAcc:AT1G09300
AT1G09310	1012.19	861.79	816.456	1860.23	1797.66	2041.05	1584.16	1382.45	1452.1		Protein of unknown function%2C DUF538 [Source:TAIR%3BAcc:AT1G09310
AT1G09320	4.36758	4.90982	3.08097	1.81499	2.07811	2.18293	3.33447	2.59848	2.9369		agenet domain-containing protein [Source:TAIR%3BAcc:AT1G09320
AT1G09330	33.4091	29.4038	27.7552	20.6834	22.296	25.5547	20.9808	22.1904	22.9076	ECH	unknown protein%3B FUNCTIONS IN: molecular_function unknown%3B INVOLVED IN: biological_process unknown%3B LOCATED IN: integral to membrane%3B EXPRESSED IN: 24 plant structures%3B EXPRESSED DURING: 15 growth stages%3B CONTAINS InterPro DOMAIN/s: Protein of unkno /.../ction DUF846%2C eukaryotic (InterPro:IPR008564)%3B Has 518 Blast hits to 518 proteins in 206 species: Archae - 0%3B Bacteria - 0%3B …
AT1G09340	853.173	838.181	1339.41	1504.34	1468.72	1528.93	1118.23	978.191	1061.44	CRB	chloroplast RNA binding [Source:TAIR%3BAcc:AT1G09340]
AT1G09350	0.490936	0.484528	0.143537	0.3016	0.159194	0.519988	0.462032	0.208488	0.182347	AtGolS3	galactinol synthase 3 [Source:TAIR%3BAcc:AT1G09350]
AT1G09360	0	0	0	0	0	0	0	0	0		Plant invertase/pectin methylesterase inhibitor superfamily protein [Source:TAIR%3BAcc:AT1G09360
AT1G09370	0	0	0	0	0	0	0	0	0		Plant invertase/pectin methylesterase inhibitor superfamily protein [Source:TAIR%3BAcc:AT1G09370
AT1G09380	0	0	0	0	0	0	0.0309881	0	0		nodulin MtN21 /EamA-like transporter family protein [Source:TAIR%3BAcc:AT1G09380
AT1G09390	2.69781	2.80652	3.77609	4.78783	7.56717	6.52361	14.5268	14.9259	15.2123		GDSL-like Lipase/Acylhydrolase superfamily protein [Source:TAIR%3BAcc:AT1G09390
AT1G09400	0.0422746	0.0957169	0.080331	0.187582	0.0445864	0.134486	0.690693	0.194561	0.53036		FMN-linked oxidoreductases superfamily protein [Source:TAIR%3BAcc:AT1G09400
AT1G09410	0.697525	0.394833	0.269369	0.290061	0.274907	0.160948	0.331533	0.280429	0.189915	PCMP-H18	pentatricopeptide (PPR) repeat-containing protein [Source:TAIR%3BAcc:AT1G09410]
AT1G09415	19.3821	27.0908	20.6093	17.5351	16.1255	18.9719	24.402	36.559	27.2542	NIMIN-3	NIM1-interacting 3 [Source:TAIR%3BAcc:AT1G09415]
AT1G09420	26.9626	25.3605	20.8758	14.7757	19.1668	15.4177	19.077	19.4686	18.7647	G6PD4	glucose-6-phosphate dehydrogenase 4 [Source:TAIR%3BAcc:AT1G09420]
AT1G09421	2.2204	0.598899	0.569958	0.504222	0.509966	0.158149	0.785621	0.441965	0.932745		other RNA [Source:TAIR%3BAcc:AT1G09421
AT1G09430	26.3836	30.7825	31.3047	24.1987	28.8185	26.2146	37.7335	38.6862	38.1297	ACLA-3	ATP-citrate lyase A-3 [Source:TAIR%3BAcc:AT1G09430]
AT1G09440	8.17061	7.4767	10.3538	6.37312	7.90618	7.71918	4.89955	6.46743	6.56877		Protein kinase superfamily protein [Source:TAIR%3BAcc:AT1G09440
AT1G09450	1.65365	1.41447	1.17371	0.293402	0.162216	0.116294	0.0894347	0.182356	0.0640315		Protein kinase superfamily protein [Source:TAIR%3BAcc:AT1G09450
AT1G09460	3.20589	4.57357	3.97491	0.520409	1.19514	1.07703	2.87129	1.54703	1.35893		Carbohydrate-binding X8 domain superfamily protein [Source:TAIR%3BAcc:AT1G09460
AT1G09470	6.01648	5.32422	4.19261	0.982794	1.08309	1.43597	0.609923	0.673239	0.525837		unknown protein%3B FUNCTIONS IN: molecular_function unknown%3B EXPRESSED IN: cotyledon%3B BEST Arabidopsis thaliana protein match is: unknown protein (TAIR:AT5G26770.1)%3B Has 55019 Blast hits to 30094 proteins in 2088 species: Archae - 730%3B Bacteria - 6553 /.../zoa - 28961%3B Fungi - 4800%3B Plants - 2559%3B Viruses - 111%3B Other Eukaryotes - 11305 (source: NCBI BLink). [Source:TAIR%3BAcc:AT1…
AT1G09480	1.8758	1.58197	3.72298	0.808819	1.68303	0.822149	1.90993	2.51727	2.32948		NAD(P)-binding Rossmann-fold superfamily protein [Source:TAIR%3BAcc:AT1G09480
AT1G09483	0	0	0	0	0	0	0	0	0		unknown protein%3B BEST Arabidopsis thaliana protein match is: unknown protein (TAIR:AT1G09470.1)%3B Has 48 Blast hits to 48 proteins in 9 species: Archae - 0%3B Bacteria - 0%3B Metazoa - 0%3B Fungi - 0%3B Plants - 48%3B Viruses - 0%3B Other Eukaryotes - 0 (source: /.../BLink). [Source:TAIR%3BAcc:AT1G09483
AT1G09486	1.13873	1.07726	0.876021	0.251092	0.0862135	0.183869	0.192339	0.243017	0.381784		pseudogene%2C 60S ribosomal protein L21 (RPL21B)%2C temporary automated functional assignment%3B blastp match of 67%25 identity and 2.0e-52 P-value to GP [Source:TAIR%3BAcc:AT1G09486
AT1G09490	20.8047	19.9535	23.3357	20.7185	20.0141	20.3206	25.0457	33.5334	28.6727		NAD(P)-binding Rossmann-fold superfamily protein [Source:TAIR%3BAcc:AT1G09490
AT1G09500	2.53329	3.31811	2.55302	5.24404	4.61785	4.82544	53.4797	11.5319	9.78624		NAD(P)-binding Rossmann-fold superfamily protein [Source:TAIR%3BAcc:AT1G09500
AT1G09510	0	0	0	0.0418923	0	0.100234	1.44844	0.0869293	0		NAD(P)-binding Rossmann-fold superfamily protein [Source:TAIR%3BAcc:AT1G09510
AT1G09520	13.5613	15.9058	15.3646	13.9874	12.7161	10.844	15.5981	16.9999	19.3994		LOCATED IN: chloroplast%3B EXPRESSED IN: 21 plant structures%3B EXPRESSED DURING: 12 growth stages%3B CONTAINS InterPro DOMAIN/s: Zinc finger%2C PHD-type%2C conserved site (InterPro:IPR019786)%3B BEST Arabidopsis thaliana protein match is: PHD finger family pro /.../TAIR:AT3G17460.1)%3B Has 56 Blast hits to 56 proteins in 17 species: Archae - 0%3B Bacteria - 2%3B Metazoa - 0%3B Fungi - 4%3B Plant…
AT1G09530	11.9842	12.272	16.471	10.6111	11.7143	9.86749	19.1642	15.5394	15.9702	PIF3	phytochrome interacting factor 3 [Source:TAIR%3BAcc:AT1G09530]
AT1G09540	0	0	0	0	0.0675829	0.0678901	0.0653185	0.0295184	0.0620435	MYB61	myb domain protein 61 [Source:TAIR%3BAcc:AT1G09540]
AT1G09550	0	0	0	0	0	0	0	0	0		Pectinacetylesterase family protein [Source:TAIR%3BAcc:AT1G09550
AT1G09560	29.5149	28.79	39.934	103.61	105.024	106.548	159.508	91.6491	113.539	GLP5	germin-like protein 5 [Source:TAIR%3BAcc:AT1G09560]
AT1G09570	16.5439	22.4618	35.9678	17.2478	20.7287	16.4197	52.1349	60.251	51.0591	PHYA	phytochrome A [Source:TAIR%3BAcc:AT1G09570]
AT1G09575	2.04859	5.72392	6.70859	2.47565	1.60933	1.06343	8.05968	11.8367	7.27551		Protein of unknown function (DUF607) [Source:TAIR%3BAcc:AT1G09575
AT1G09580	15.5226	13.0553	11.3154	8.79621	9.50911	10.2441	10.1714	8.23485	8.82406		emp24/gp25L/p24 family/GOLD family protein [Source:TAIR%3BAcc:AT1G09580
AT1G09590	309.455	289.353	228.482	81.6808	82.0293	91.8613	78.8783	66.882	71.7019	RPL21A	Translation protein SH3-like family protein [Source:TAIR%3BAcc:AT1G09590]
AT1G09600	1.11786	1.0546	1.41004	0.266991	0.451842	0.498828	0.152568	0.177788	0.166495		Protein kinase superfamily protein [Source:TAIR%3BAcc:AT1G09600
AT1G09610	0.720113	0.415607	0.64394	0.225552	0.536121	0.359359	0.389308	0.155963	0.286149	GXM1	Protein of unknown function (DUF579) [Source:TAIR%3BAcc:AT1G09610]
AT1G09620	33.2143	30.096	40.6575	29.3758	32.4353	30.1562	32.3122	27.5757	30.5964		ATP binding%3Bleucine-tRNA ligases%3Baminoacyl-tRNA ligases%3Bnucleotide binding%3BATP binding%3Baminoacyl-tRNA ligases [Source:TAIR%3BAcc:AT1G09620
AT1G09625	0	0	0	0	0	0	0	0	0		unknown protein%3B LOCATED IN: endomembrane system%3B Has 4 Blast hits to 4 proteins in 2 species: Archae - 0%3B Bacteria - 0%3B Metazoa - 0%3B Fungi - 0%3B Plants - 4%3B Viruses - 0%3B Other Eukaryotes - 0 (source: NCBI BLink). [Source:TAIR%3BAcc:AT1G09625
AT1G09630	16.6274	18.2531	17.175	9.69056	9.76566	10.9029	10.8562	10.679	10.2438	ATRAB11C	RAB GTPase 11C [Source:TAIR%3BAcc:AT1G09630]
AT1G09640	127.277	115.457	117.865	105.35	110.963	114.146	106.179	89.4046	104.824		Translation elongation factor EF1B%2C gamma chain [Source:TAIR%3BAcc:AT1G09640
AT1G09645	13.5588	19.5671	17.0456	11.7753	12.3262	13.8609	18.0014	23.5834	20.1759		unknown protein%3B BEST Arabidopsis thaliana protein match is: unknown protein (TAIR:AT1G57765.1)%3B Has 35333 Blast hits to 34131 proteins in 2444 species: Archae - 798%3B Bacteria - 22429%3B Metazoa - 974%3B Fungi - 991%3B Plants - 531%3B Viruses - 0%3B Other Euk /.../s - 9610 (source: NCBI BLink). [Source:TAIR%3BAcc:AT1G09645
AT1G09650	0.488883	0.590356	0.526551	0.144595	0.205904	0	0.0663406	0.0599528	0.157497		F-box and associated interaction domains-containing protein [Source:TAIR%3BAcc:AT1G09650
AT1G09660	41.9507	37.5997	27.4291	10.4124	12.6482	11.743	12.5993	14.3704	11.9808		RNA-binding KH domain-containing protein [Source:TAIR%3BAcc:AT1G09660
AT1G09665	0	0	0	0	0	0	0	0	0		Toll-Interleukin-Resistance (TIR) domain family protein [Source:TAIR%3BAcc:AT1G09665
AT1G09680	0.771276	0.659718	0.317675	0.136854	0.243342	0.271459	0.182724	0.425387	0.14924		Pentatricopeptide repeat (PPR) superfamily protein [Source:TAIR%3BAcc:AT1G09680
AT1G09690	537.655	575.29	430.864	150.439	143.708	160.917	153.603	152.439	163.988	RPL21A	Translation protein SH3-like family protein [Source:TAIR%3BAcc:AT1G09690]
AT1G09700	10.0651	11.5745	9.61961	9.92501	9.20318	10.8117	8.63221	9.02187	9.27345	HYL1	dsRNA-binding domain-like superfamily protein [Source:TAIR%3BAcc:AT1G09700]
AT1G09710	4.6132	4.84663	4.03692	3.32853	4.39202	2.61493	3.45402	4.35851	4.40177		Homeodomain-like superfamily protein [Source:TAIR%3BAcc:AT1G09710
AT1G09720	0	0	0.015394	0.0430888	0	0	0	0	0.0156884		Kinase interacting (KIP1-like) family protein [Source:TAIR%3BAcc:AT1G09720
AT1G09730	9.16879	9.14335	10.1925	9.84928	10.6333	10.6932	9.94236	10.3145	11.8874	ULP2B	Cysteine proteinases superfamily protein [Source:TAIR%3BAcc:AT1G09730]
AT1G09740	8.64984	11.7511	11.2565	9.55666	11.0569	12.1632	12.9215	12.5848	14.3599		Adenine nucleotide alpha hydrolases-like superfamily protein [Source:TAIR%3BAcc:AT1G09740
AT1G09750	189.253	176.123	173.971	37.5772	38.9401	32.4591	38.3002	23.3116	23.2226		Eukaryotic aspartyl protease family protein [Source:TAIR%3BAcc:AT1G09750
AT1G09760	37.4086	37.1588	34.6261	24.9729	23.1758	24.5462	21.838	22.5046	19.8323	U2A'	U2 small nuclear ribonucleoprotein A [Source:TAIR%3BAcc:AT1G09760]
AT1G09770	26.008	24.892	28.8651	25.8704	27.3519	26.339	30.515	27.3217	27.95	ATCDC5	cell division cycle 5 [Source:TAIR%3BAcc:AT1G09770]
AT1G09780	59.0546	61.1713	64.371	70.2163	71.2313	65.2458	52.3024	46.1786	49.6337	PGM1	Phosphoglycerate mutase%2C 2%2C3-bisphosphoglycerate-independent [Source:TAIR%3BAcc:AT1G09780]
AT1G09790	0	0	0	0	0	0	0	0	0	COBL6	COBRA-like protein 6 precursor [Source:TAIR%3BAcc:AT1G09790]
AT1G09794	6.89214	6.54422	3.1873	3.4567	4.18419	5.21048	2.8134	3.27797	2.33966		Cox19 family protein (CHCH motif) [Source:TAIR%3BAcc:AT1G09794
AT1G09795	56.1987	51.5667	41.9147	28.2329	25.3321	26.7856	24.3849	22.9741	22.4634	ATATP-PRT2	ATP phosphoribosyl transferase 2 [Source:TAIR%3BAcc:AT1G09795]
AT1G09800	6.00117	4.70636	3.28162	1.63614	1.27103	1.8445	1.46767	0.894292	1.03672		Pseudouridine synthase family protein [Source:TAIR%3BAcc:AT1G09800
AT1G09810	8.40107	8.30069	8.71555	3.83253	4.48794	3.49857	5.43693	5.79834	4.51213	ECT11	evolutionarily conserved C-terminal region 11 [Source:TAIR%3BAcc:AT1G09810]
AT1G09812	5.55842	3.89069	3.90723	2.01153	3.10788	1.57904	0	0.954185	1.16368		unknown protein%3B BEST Arabidopsis thaliana protein match is: unknown protein (TAIR:AT1G58007.2)%3B Has 93 Blast hits to 93 proteins in 13 species: Archae - 0%3B Bacteria - 0%3B Metazoa - 0%3B Fungi - 0%3B Plants - 93%3B Viruses - 0%3B Other Eukaryotes - 0 (source /.../ BLink). [Source:TAIR%3BAcc:AT1G09812
AT1G09815	26.0353	26.3804	18.5324	10.2957	17.5383	14.7352	17.2102	14.6619	17.6854	POLD4	polymerase delta 4 [Source:TAIR%3BAcc:AT1G09815]
AT1G09820	3.1894	2.53814	2.96995	4.33073	3.60277	3.95917	2.96986	3.24984	3.48669		Pentatricopeptide repeat (PPR-like) superfamily protein [Source:TAIR%3BAcc:AT1G09820
AT1G09830	28.5906	20.2902	23.3321	31.8409	30.3749	34.9059	25.6218	18.9456	25.0174	PUR2	Glycinamide ribonucleotide (GAR) synthetase [Source:TAIR%3BAcc:AT1G09830]
AT1G09840	18.5812	17.2507	17.0391	17.0155	19.0329	16.6271	12.5908	13.4656	14.0363	ATSK41	shaggy-like protein kinase 41 [Source:TAIR%3BAcc:AT1G09840]
AT1G09850	11.6877	10.5062	10.0057	13.895	14.9538	14.1902	13.8849	11.4398	14.3589	XBCP3	xylem bark cysteine peptidase 3 [Source:TAIR%3BAcc:AT1G09850]
AT1G09860	0	0.115037	0	0.168615	0.0400515	0	0.0387491	0.104904	0	ATPUP16	purine permease 16 [Source:TAIR%3BAcc:AT1G09860]
AT1G09870	13.2923	12.3504	13.6422	11.5207	11.9281	12.332	15.521	15.199	13.3689		histidine acid phosphatase family protein [Source:TAIR%3BAcc:AT1G09870
AT1G09880	0.812689	0.50184	0.421353	0.327725	0.284845	0.233963	0.149972	0.0905431	0.119151		Rhamnogalacturonate lyase family protein [Source:TAIR%3BAcc:AT1G09880
AT1G09890	3.73674	2.2636	2.99105	1.11231	1.75776	0.856353	0.623778	0.564901	1.02291		Rhamnogalacturonate lyase family protein [Source:TAIR%3BAcc:AT1G09890
AT1G09900	13.9849	11.7582	9.88861	7.97781	7.86302	8.6676	6.95471	5.83915	6.82789		Pentatricopeptide repeat (PPR-like) superfamily protein [Source:TAIR%3BAcc:AT1G09900
AT1G09910	1.17211	1.11742	1.05558	2.09782	2.50641	1.86479	2.08417	3.15537	2.54853		Rhamnogalacturonate lyase family protein [Source:TAIR%3BAcc:AT1G09910
AT1G09920	22.6119	23.4449	23.0118	26.2355	28.3907	24.6227	31.0756	36.8546	29.1478		TRAF-type zinc finger-related [Source:TAIR%3BAcc:AT1G09920
AT1G09930	0.104293	0.110198	0.118971	0.629135	1.1836	1.23181	5.98352	9.67895	12.6423	ATOPT2	oligopeptide transporter 2 [Source:TAIR%3BAcc:AT1G09930]
AT1G09932	1.14149	0.712397	1.08449	7.77393	12.5841	17.309	29.4598	47.3845	57.7087		Phosphoglycerate mutase family protein [Source:TAIR%3BAcc:AT1G09932
AT1G09935	0	0	0	0	0	0	0.341797	0	0		Phosphoglycerate mutase family protein [Source:TAIR%3BAcc:AT1G09935
AT1G09940	5.43915	6.69311	7.89018	13.4867	8.10369	7.76466	16.2791	11.8828	11.4819	HEMA2	Glutamyl-tRNA reductase family protein [Source:TAIR%3BAcc:AT1G09940]
AT1G09950	0	0.264483	0.0475558	2.66603	0.47584	0.265973	10.5593	3.31992	0.627319	RAS1	RESPONSE TO ABA AND SALT 1 [Source:TAIR%3BAcc:AT1G09950]
AT1G09960	1.55449	1.24432	2.03732	1.6716	1.75803	1.24276	1.62495	1.47197	1.39047	SUT4	sucrose transporter 4 [Source:TAIR%3BAcc:AT1G09960]
AT1G09970	13.3338	15.2285	13.7218	18.4352	15.6867	15.8619	45.1017	39.244	44.8584	LRR XI-23	Leucine-rich receptor-like protein kinase family protein [Source:TAIR%3BAcc:AT1G09970]
AT1G09980	10.3433	9.26018	9.25481	6.92438	7.95604	7.89073	7.03601	8.14529	7.69098		Putative serine esterase family protein [Source:TAIR%3BAcc:AT1G09980
AT1G09995	0	0	0	0	0	0	0	0	0		DNA repair DEAD helicase RAD3/XP-D subfamily protein [Source:TAIR%3BAcc:AT1G09995
AT1G10000	0	0	0	0	0	0	0	0	0		Ribonuclease H-like superfamily protein [Source:TAIR%3BAcc:AT1G10000
AT1G10010	0	0.0255881	0	0	0	0	0.0690417	0	0	AAP8	amino acid permease 8 [Source:TAIR%3BAcc:AT1G10010]
AT1G10020	29.0317	31.3574	32.7396	17.5948	20.9243	25.5224	38.0955	39.4176	22.2456		Protein of unknown function (DUF1005) [Source:TAIR%3BAcc:AT1G10020
AT1G10030	24.3329	20.6465	19.6573	6.97884	7.13453	7.19351	5.38603	7.60267	7.03842	ERG28	homolog of yeast ergosterol28 [Source:TAIR%3BAcc:AT1G10030]
AT1G10040	1.51296	1.2899	1.22495	0.39773	0.530598	0.621625	0.376173	0.437913	0.541948		alpha/beta-Hydrolases superfamily protein [Source:TAIR%3BAcc:AT1G10040
AT1G10050	4.15073	3.43552	3.27553	5.62077	6.46197	5.68008	6.99544	8.297	9.37381		glycosyl hydrolase family 10 protein / carbohydrate-binding domain-containing protein [Source:TAIR%3BAcc:AT1G10050
AT1G10060	30.8445	31.1054	24.7349	5.28609	7.61294	6.13422	4.90094	5.28383	3.77228	ATBCAT-1	branched-chain amino acid transaminase 1 [Source:TAIR%3BAcc:AT1G10060]
AT1G10070	0.185493	1.05255	1.3801	0.385983	0.305265	0.0919945	2.85076	2.3891	1.50173	ATBCAT-2	branched-chain amino acid transaminase 2 [Source:TAIR%3BAcc:AT1G10070]
AT1G10090	8.31728	8.54814	7.43324	8.85887	9.70591	9.16651	14.8244	13.9973	13.5045		Early-responsive to dehydration stress protein (ERD4) [Source:TAIR%3BAcc:AT1G10090
AT1G10095	8.36739	8.35767	6.91767	5.51562	7.93227	5.42987	8.07409	8.23112	7.33367		Protein prenylyltransferase superfamily protein [Source:TAIR%3BAcc:AT1G10095
AT1G10100	0	0.104622	0	0	0	0.15035	0	0	0		unknown protein%3B Has 9 Blast hits to 9 proteins in 2 species: Archae - 0%3B Bacteria - 0%3B Metazoa - 0%3B Fungi - 0%3B Plants - 9%3B Viruses - 0%3B Other Eukaryotes - 0 (source: NCBI BLink). [Source:TAIR%3BAcc:AT1G10100
AT1G10110	11.3492	10.5842	9.4795	10.4235	10.4721	9.22232	11.3805	12.1372	12.883		F-box family protein [Source:TAIR%3BAcc:AT1G10110
AT1G10120	8.75191	9.4829	9.36975	2.4599	2.84588	2.74199	3.36061	4.59848	3.14578	BHLH74	basic helix-loop-helix (bHLH) DNA-binding superfamily protein [Source:TAIR%3BAcc:AT1G10120]
AT1G10130	9.24975	7.76321	9.46372	7.44415	8.67259	8.28014	9.11734	8.78743	9.7977	ECA3	endoplasmic reticulum-type calcium-transporting ATPase 3 [Source:TAIR%3BAcc:AT1G10130]
AT1G10140	3.22627	6.0592	5.76976	3.86428	3.26297	3.61075	13.7935	17.7971	12.6087		Uncharacterised conserved protein UCP031279 [Source:TAIR%3BAcc:AT1G10140
AT1G10150	14.6931	16.7726	15.3871	22.859	27.2927	30.9495	46.6284	54.9682	46.6533	PP2A10	Carbohydrate-binding protein [Source:TAIR%3BAcc:AT1G10150]
AT1G10155	1.25365	2.06505	1.83834	7.49363	10.7065	10.4547	9.53989	13.6057	9.90197	ATPP2-A10	phloem protein 2-A10 [Source:TAIR%3BAcc:AT1G10155]
AT1G10160	0.234312	0.184212	0.389902	0.727376	0.583656	0.431186	0.414066	0.277847	0.407154		transposable element gene [Source:TAIR%3BAcc:AT1G10160
AT1G10170	9.5901	8.88257	10.7373	13.4387	14.0973	13.3242	19.4934	17.2249	20.5673	ATNFXL1	NF-X-like 1 [Source:TAIR%3BAcc:AT1G10170]
AT1G10180	8.21923	6.7111	8.29787	5.77478	7.50604	6.45796	6.09549	5.57952	5.75953		BEST Arabidopsis thaliana protein match is: exocyst complex component 84B (TAIR:AT5G49830.1)%3B Has 132 Blast hits to 132 proteins in 25 species: Archae - 0%3B Bacteria - 0%3B Metazoa - 7%3B Fungi - 0%3B Plants - 117%3B Viruses - 0%3B Other Eukaryotes - 8 (source /.../ BLink). [Source:TAIR%3BAcc:AT1G10180
AT1G10190	0	0	0	0	0	0	0	0	0		Protein of Unknown Function (DUF239) [Source:TAIR%3BAcc:AT1G10190
AT1G10200	86.6361	80.3952	54.5098	23.943	27.6635	23.7902	28.8388	35.6192	29.5059	WLIM1	GATA type zinc finger transcription factor family protein [Source:TAIR%3BAcc:AT1G10200]
AT1G10210	4.98773	5.29612	3.701	4.09546	4.98314	4.56675	4.76945	7.775	7.02379	ATMPK1	mitogen-activated protein kinase 1 [Source:TAIR%3BAcc:AT1G10210]
AT1G10220	0.204341	0.102817	0.711444	0	0	0.130195	0.280731	0.188492	0.392863		BEST Arabidopsis thaliana protein match is: ZCF37 (TAIR:AT1G59590.1)%3B Has 43 Blast hits to 43 proteins in 15 species: Archae - 0%3B Bacteria - 2%3B Metazoa - 7%3B Fungi - 0%3B Plants - 27%3B Viruses - 0%3B Other Eukaryotes - 7 (source: NCBI BLink). [Source:TAIR%3BAcc:AT1G10220
AT1G10230	16.0556	15.6479	11.2016	7.31389	6.95393	7.30683	7.4129	6.24695	8.98976	ASK18	SKP1-like 18 [Source:TAIR%3BAcc:AT1G10230]
AT1G10240	6.03052	4.67199	4.47995	2.97598	3.98621	4.00013	2.73171	2.66034	2.55241	FRS11	FAR1-related sequence 11 [Source:TAIR%3BAcc:AT1G10240]
AT1G10250	0	0	0	0	0	0	0	0	0		BEST Arabidopsis thaliana protein match is: SIN3-like 6 (TAIR:AT1G10450.1)%3B Has 310 Blast hits to 310 proteins in 86 species: Archae - 0%3B Bacteria - 0%3B Metazoa - 174%3B Fungi - 23%3B Plants - 97%3B Viruses - 0%3B Other Eukaryotes - 16 (source: NCBI BLink). [Source:TAIR%3BAcc:AT1G10250
AT1G10260	0	0	0	0	0	0.20917	0.00226594	0	0.0860948		transposable element gene [Source:TAIR%3BAcc:AT1G10260
AT1G10270	5.58231	3.96332	3.69085	4.91161	4.61228	4.19864	3.50098	2.29401	3.67448	GRP23	glutamine-rich protein 23 [Source:TAIR%3BAcc:AT1G10270]
AT1G10280	3.22424	2.93498	2.50325	4.93484	4.14077	4.10494	2.89774	3.68747	3.50101		Core-2/I-branching beta-1%2C6-N-acetylglucosaminyltransferase family protein [Source:TAIR%3BAcc:AT1G10280
AT1G10290	21.0176	18.0239	20.7538	19.9006	22.7523	21.0703	23.4633	19.4621	22.7421	ADL6	dynamin-like protein 6 [Source:TAIR%3BAcc:AT1G10290]
AT1G10300	0.15697	0.0169243	0.0852641	0.039787	0.11785	0	0.045485	0	0		Nucleolar GTP-binding protein [Source:TAIR%3BAcc:AT1G10300
AT1G10310	31.5598	30.9732	22.0324	24.0433	20.8632	24.5813	22.1327	26.3211	24.2584		NAD(P)-binding Rossmann-fold superfamily protein [Source:TAIR%3BAcc:AT1G10310
AT1G10320	8.67284	8.49414	7.45854	5.31403	7.12042	5.84818	6.3159	7.41278	7.83163		Zinc finger C-x8-C-x5-C-x3-H type family protein [Source:TAIR%3BAcc:AT1G10320
AT1G10330	1.41744	0.678397	1.08416	1.1657	1.05601	0.951272	0.633761	0.699648	0.968673	PCMP-E71	Tetratricopeptide repeat (TPR)-like superfamily protein [Source:TAIR%3BAcc:AT1G10330]
AT1G10340	0.0970886	0.265749	0.323001	9.2672	9.62438	11.494	28.5074	38.0567	47.0731		Ankyrin repeat family protein [Source:TAIR%3BAcc:AT1G10340
AT1G10350	13.1695	9.83743	7.05981	8.38959	10.0642	9.03952	11.1738	11.1198	13.7372		DNAJ heat shock family protein [Source:TAIR%3BAcc:AT1G10350
AT1G10360	101.95	90.5604	69.2636	56.4979	60.211	59.4421	57.8	74.3749	65.3174	ATGSTU18	glutathione S-transferase TAU 18 [Source:TAIR%3BAcc:AT1G10360]
AT1G10370	155.763	128.654	255.908	558.194	546.04	552.121	315.484	272.282	316.133	GST30	Glutathione S-transferase family protein [Source:TAIR%3BAcc:AT1G10370]
AT1G10380	17.4705	14.8867	19.0093	25.7202	27.7565	20.2229	16.1022	12.3366	12.3573		Putative membrane lipoprotein [Source:TAIR%3BAcc:AT1G10380
AT1G10385	0	0.0764418	0.0192566	0.0359397	0	0.0427173	0	0	0		Vps51/Vps67 family (components of vesicular transport) protein [Source:TAIR%3BAcc:AT1G10385
AT1G10390	20.4137	18.1948	20.0221	21.1606	24.2754	20.5928	26.4913	20.8916	25.7156		Nucleoporin autopeptidase [Source:TAIR%3BAcc:AT1G10390
AT1G10400	0.102288	0.0257331	0	0.0605081	0.03591	0	0.486063	0.0313633	0	UGT90A2	UDP-Glycosyltransferase superfamily protein [Source:TAIR%3BAcc:AT1G10400]
AT1G10410	8.68324	8.1172	5.79765	5.70007	6.97466	5.74821	11.1707	10.3765	9.21519		Protein of unknown function (DUF1336) [Source:TAIR%3BAcc:AT1G10410
AT1G10417	0.492012	0.458708	0.577648	0.128392	0.274092	0.214093	0.0294183	0.239501	0.251884		Encodes protein with unknown function whose expression is repressed by inoculation with Agrobacterium tumerifaciens. [Source:TAIR%3BAcc:AT1G10417
AT1G10419	0	0	0	0	0	0	0	0	0		Pseudogene of AT1G10419 [Source:TAIR%3BAcc:AT1G10419
AT1G10430	19.4539	15.835	13.4067	16.1332	14.865	15.8621	12.5989	14.9206	14.2951	PP2A-2	protein phosphatase 2A-2 [Source:TAIR%3BAcc:AT1G10430]
AT1G10440	0	0	0	0	0	0	0	0	0		pre-tRNA [Source:TAIR%3BAcc:AT1G10440
AT1G10450	6.74883	6.12057	6.06234	3.75705	5.13426	3.73995	5.62055	5.19885	5.57586	SNL6	SIN3-like 6 [Source:TAIR%3BAcc:AT1G10450]
AT1G10455	0	0.231811	0	0	0	0	0	0	0		unknown protein%3B BEST Arabidopsis thaliana protein match is: unknown protein (TAIR:AT1G51970.1)%3B Has 75 Blast hits to 73 proteins in 5 species: Archae - 0%3B Bacteria - 0%3B Metazoa - 0%3B Fungi - 0%3B Plants - 75%3B Viruses - 0%3B Other Eukaryotes - 0 (source: /.../BLink). [Source:TAIR%3BAcc:AT1G10455
AT1G10460	0.776789	0.898929	0.63948	0.0919297	0.21883	0.440403	0.371385	0.906376	0.74855	GLP7	germin-like protein 7 [Source:TAIR%3BAcc:AT1G10460]
AT1G10470	100.492	117.369	123.703	71.7453	93.4506	102.49	180.252	248.277	242.451	ARR4	response regulator 4 [Source:TAIR%3BAcc:AT1G10470]
AT1G10480	0	0	0.0296442	0	0	0	0	0	0	ZFP5	zinc finger protein 5 [Source:TAIR%3BAcc:AT1G10480]
AT1G10490	10.5448	8.29375	9.54223	4.41212	4.63071	4.51321	3.81279	3.61815	4.10263		Domain of unknown function (DUF1726) %3BPutative ATPase (DUF699) [Source:TAIR%3BAcc:AT1G10490
AT1G10500	98.7795	99.9624	95.2067	133.408	121.421	137.345	145.446	163.29	162.259	ATCPISCA	chloroplast-localized ISCA-like protein [Source:TAIR%3BAcc:AT1G10500]
AT1G10510	35.2945	30.1658	34.2032	21.7805	24.0216	24.1538	19.5004	17.2014	18.1434	emb2004	RNI-like superfamily protein [Source:TAIR%3BAcc:AT1G10510]
AT1G10520	1.13973	0.76964	0.513094	0.239503	0.252531	0.0317041	0.182986	0.248219	0.26099		DNA polymerase lambda (POLL) [Source:TAIR%3BAcc:AT1G10520
AT1G10522	66.1918	68.5097	35.0298	8.59818	7.20506	8.11947	11.1346	10.3496	11.1221		unknown protein%3B FUNCTIONS IN: molecular_function unknown%3B INVOLVED IN: biological_process unknown%3B LOCATED IN: chloroplast%3B EXPRESSED IN: 23 plant structures%3B EXPRESSED DURING: 13 growth stages%3B Has 24 Blast hits to 24 proteins in 8 species: Archae /.../Bacteria - 0%3B Metazoa - 0%3B Fungi - 0%3B Plants - 24%3B Viruses - 0%3B Other Eukaryotes - 0 (source: NCBI BLink). [Source:TAIR%3B…
AT1G10530	0.103955	0.117686	0.345609	0.0922703	0.0549118	0.165771	0	0.0957627	0.0500866		unknown protein%3B FUNCTIONS IN: molecular_function unknown%3B INVOLVED IN: N-terminal protein myristoylation%3B BEST Arabidopsis thaliana protein match is: unknown protein (TAIR:AT1G60010.1)%3B Has 143 Blast hits to 143 proteins in 14 species: Archae - 0%3B /.../ia - 0%3B Metazoa - 0%3B Fungi - 0%3B Plants - 143%3B Viruses - 0%3B Other Eukaryotes - 0 (source: NCBI BLink). [Source:TAIR%3BAcc:AT1G…
AT1G10538	0	0	0	0	0	0	0	0	0		pseudogene of CPL4 (phosphoprotein phosphatase) [Source:TAIR%3BAcc:AT1G10538
AT1G10540	0.691931	0.954403	0.408234	0.550352	0.551869	0.352534	0.435783	0.394725	0.346358	ATNAT8	nucleobase-ascorbate transporter 8 [Source:TAIR%3BAcc:AT1G10540]
AT1G10550	1.00246	1.47713	1.7686	0.720247	1.10867	1.16592	13.4792	23.2104	7.41073	XTH33	xyloglucan:xyloglucosyl transferase 33 [Source:TAIR%3BAcc:AT1G10550]
AT1G10560	0.267999	0.433429	0.29117	2.53022	0.925038	0.403567	1.10538	2.18081	1.14942	PUB18	plant U-box 18 [Source:TAIR%3BAcc:AT1G10560]
AT1G10570	10.5982	10.902	8.42792	5.20243	6.6441	5.19982	5.04513	5.43142	6.62361	OTS2	Cysteine proteinases superfamily protein [Source:TAIR%3BAcc:AT1G10570]
AT1G10580	13.2788	12.0263	14.2349	11.2654	12.62	11.6778	12.8557	9.59827	9.39733		Transducin/WD40 repeat-like superfamily protein [Source:TAIR%3BAcc:AT1G10580
AT1G10585	0.36602	0.331501	0.278006	0.780027	0.931484	1.01729	6.57387	0.743097	1.19538		basic helix-loop-helix (bHLH) DNA-binding superfamily protein [Source:TAIR%3BAcc:AT1G10585
AT1G10586	0	0	0	0	0	0	0	0	0		basic helix-loop-helix (bHLH) DNA-binding superfamily protein [Source:TAIR%3BAcc:AT1G10586
AT1G10588	0	0	0	0	0	0	0	0	0		Gibberellin-regulated family protein [Source:TAIR%3BAcc:AT1G10588
AT1G10590	94.2636	101.929	79.7624	48.0377	52.79	54.5581	54.4216	60.1153	60.015		Nucleic acid-binding%2C OB-fold-like protein [Source:TAIR%3BAcc:AT1G10590
AT1G10600	28.0993	27.0342	26.1467	16.2554	18.5193	17.2049	21.3114	25.5719	23.5025	AMSH2	associated molecule with the SH3 domain of STAM 2 [Source:TAIR%3BAcc:AT1G10600]
AT1G10610	6.22479	5.15452	4.59924	2.57122	4.37281	3.40562	2.86536	6.1619	4.14531	BHLH90	basic helix-loop-helix (bHLH) DNA-binding superfamily protein [Source:TAIR%3BAcc:AT1G10610]
AT1G10620	0	0	0	0	0	0	0	0	0	PERK11	Protein kinase superfamily protein [Source:TAIR%3BAcc:AT1G10620]
AT1G10630	58.7083	54.9127	49.7962	38.5023	40.9821	38.5678	35.7533	40.0428	37.2735	ATARFA1F	ADP-ribosylation factor A1F [Source:TAIR%3BAcc:AT1G10630]
AT1G10640	12.788	8.18796	9.48978	1.30195	1.37809	1.10692	0.665284	0.120447	0.101405		Pectin lyase-like superfamily protein [Source:TAIR%3BAcc:AT1G10640
AT1G10650	12.9519	8.84532	12.1589	22.0944	20.665	20.5781	15.8656	19.97	17.0287		SBP (S-ribonuclease binding protein) family protein [Source:TAIR%3BAcc:AT1G10650
AT1G10652	0	0	0	0	0	0	0	0	0		unknown protein%3B LOCATED IN: mitochondrion%3B Has 30201 Blast hits to 17322 proteins in 780 species: Archae - 12%3B Bacteria - 1396%3B Metazoa - 17338%3B Fungi - 3422%3B Plants - 5037%3B Viruses - 0%3B Other Eukaryotes - 2996 (source: NCBI BLink). [Source:TAIR%3BAcc:AT1G10652
AT1G10657	33.0367	33.397	23.7295	13.251	10.7865	12.0369	7.31177	8.4665	8.89395		Plant protein 1589 of unknown function [Source:TAIR%3BAcc:AT1G10657
AT1G10660	14.5161	15.8022	16.4967	18.8895	18.3045	18.7672	19.1605	21.1507	24.7223		unknown protein%3B LOCATED IN: endomembrane system%3B EXPRESSED IN: 24 plant structures%3B EXPRESSED DURING: 15 growth stages%3B BEST Arabidopsis thaliana protein match is: unknown protein (TAIR:AT5G62960.1)%3B Has 35333 Blast hits to 34131 proteins in 2444 s /.../: Archae - 798%3B Bacteria - 22429%3B Metazoa - 974%3B Fungi - 991%3B Plants - 531%3B Viruses - 0%3B Other Eukaryotes - 9610 (source: …
AT1G10670	116.835	110.932	138.104	126.149	134.65	126.091	108.657	105.811	105.751	ACLA-1	ATP-citrate lyase A-1 [Source:TAIR%3BAcc:AT1G10670]
AT1G10680	0	0.00908717	0	0	0	0	0	0	0	PGP10	P-glycoprotein 10 [Source:TAIR%3BAcc:AT1G10680]
AT1G10682	22.1807	21.7	27.1239	15.804	15.8663	21.7816	22.3349	51.2699	37.7332		other RNA [Source:TAIR%3BAcc:AT1G10682
AT1G10690	6.19686	7.67901	7.02175	6.9832	7.2814	9.53521	16.4311	20.4267	25.6873		unknown protein%3B BEST Arabidopsis thaliana protein match is: unknown protein (TAIR:AT1G60783.1)%3B Has 59 Blast hits to 59 proteins in 9 species: Archae - 0%3B Bacteria - 0%3B Metazoa - 0%3B Fungi - 0%3B Plants - 59%3B Viruses - 0%3B Other Eukaryotes - 0 (source: /.../BLink). [Source:TAIR%3BAcc:AT1G10690
AT1G10700	16.4075	19.3979	18.8379	13.9129	16.1082	13.4394	16.5	18.6947	18.9156	PRS3	phosphoribosyl pyrophosphate (PRPP) synthase 3 [Source:TAIR%3BAcc:AT1G10700]
AT1G10705	0	0	0	0	0	0	0	0	0		Encodes a Maternally expressed gene (MEG) family protein [pseudogene] [Source:TAIR%3BAcc:AT1G10705
AT1G10710	0.0343182	0.103603	0.0978375	0	0	0.0363167	0	0	0	PHS1	poor homologous synapsis 1 [Source:TAIR%3BAcc:AT1G10710]
AT1G10717	0	0	0	0	0	0	0	0	0		Encodes a Maternally expressed gene (MEG) family protein [Source:TAIR%3BAcc:AT1G10717
AT1G10720	9.72455	9.43	7.89798	8.2882	9.83064	8.44039	8.83786	10.7573	11.5116		BSD domain-containing protein [Source:TAIR%3BAcc:AT1G10720
AT1G10730	1.22382	1.41433	1.74432	1.79868	2.37816	1.70153	2.53491	2.14665	2.10502		Clathrin adaptor complexes medium subunit family protein [Source:TAIR%3BAcc:AT1G10730
AT1G10740	18.8801	18.4747	29.5444	31.6989	35.9073	33.7852	38.2171	43.2751	36.2228		alpha/beta-Hydrolases superfamily protein [Source:TAIR%3BAcc:AT1G10740
AT1G10745	0	0	0	0	0	0	0	0	0		Maternally expressed gene (MEG) family protein [Source:TAIR%3BAcc:AT1G10745
AT1G10747	0.160954	0.121585	0	0	0	0	0.170361	0	0		Maternally expressed gene (MEG) family protein [Source:TAIR%3BAcc:AT1G10747
AT1G10750	1.75351	2.13784	1.10256	0.741964	0.993215	0.569879	0.712468	0.446411	0.339235		Protein of Unknown Function (DUF239) [Source:TAIR%3BAcc:AT1G10750
AT1G10760	69.93	61.0729	36.2799	26.6589	26.0652	25.451	45.4084	45.8646	46.4897	SEX1	Pyruvate phosphate dikinase%2C PEP/pyruvate binding domain [Source:TAIR%3BAcc:AT1G10760]
AT1G10770	0.21295	0.37502	0.202191	0	0	0	0.0732128	0	0		Plant invertase/pectin methylesterase inhibitor superfamily protein [Source:TAIR%3BAcc:AT1G10770
AT1G10780	4.7881	4.85127	2.74264	0.669281	1.10503	0.763209	0.43393	0.301636	0.570504		F-box/RNI-like superfamily protein [Source:TAIR%3BAcc:AT1G10780
AT1G10790	0.612396	0.423672	0.678671	1.26829	1.13201	0.86783	0.94086	1.2222	0.737752		BEST Arabidopsis thaliana protein match is: hydroxyproline-rich glycoprotein family protein (TAIR:AT3G56590.2)%3B Has 78 Blast hits to 78 proteins in 11 species: Archae - 0%3B Bacteria - 0%3B Metazoa - 0%3B Fungi - 0%3B Plants - 78%3B Viruses - 0%3B Other Eukaryo /.../0 (source: NCBI BLink). [Source:TAIR%3BAcc:AT1G10790
AT1G10800	1.51644	1.27299	0	0	0.906337	0.183785	0	0	0.319026		unknown protein%3B FUNCTIONS IN: molecular_function unknown%3B INVOLVED IN: biological_process unknown%3B LOCATED IN: endomembrane system%3B EXPRESSED IN: inflorescence meristem%2C hypocotyl%2C root%2C flower%3B EXPRESSED DURING: petal differentiation and expansion /.../%3B Has 23 Blast hits to 23 proteins in 9 species: Archae - 0%3B Bacteria - 0%3B Metazoa - 0%3B Fungi - 0%3B Plants - 22%3B Viru…
AT1G10810	0.236775	0.595667	0.224978	0.805441	0.291203	0.167265	0.603866	0.653681	0.228597		NAD(P)-linked oxidoreductase superfamily protein [Source:TAIR%3BAcc:AT1G10810
AT1G10820	17.1988	17.6731	12.0853	8.7521	12.2172	8.35667	9.74459	10.6902	8.14322		Protein of unknown function (DUF3755) [Source:TAIR%3BAcc:AT1G10820
AT1G10830	29.6828	26.3148	36.6243	31.0564	30.7624	30.5838	27.5323	28.3763	27.9727	Z-ISO	15-cis-zeta-carotene isomerase [Source:TAIR%3BAcc:AT1G10830]
AT1G10840	87.5181	84.0773	77.8946	37.7359	38.8578	39.2402	43.6743	47.3186	43.6664	TIF3H1	translation initiation factor 3 subunit H1 [Source:TAIR%3BAcc:AT1G10840]
AT1G10850	11.9741	10.3176	10.4444	8.43004	9.51191	8.18899	4.23423	2.95012	3.55855		Leucine-rich repeat protein kinase family protein [Source:TAIR%3BAcc:AT1G10850
AT1G10865	19.8514	22.7747	18.3909	21.7289	21.4556	25.4452	32.739	35.3589	38.1315		FUNCTIONS IN: molecular_function unknown%3B INVOLVED IN: biological_process unknown%3B LOCATED IN: cellular_component unknown%3B CONTAINS InterPro DOMAIN/s: Cytochrome c oxidase assembly protein PET191%2C N-terminal (InterPro:IPR018793)%3B Has 241 Blast hits /.../ proteins in 124 species: Archae - 0%3B Bacteria - 0%3B Metazoa - 100%3B Fungi - 94%3B Plants - 38%3B Viruses - 0%3B Other Eukaryotes -…
AT1G10870	11.7883	9.61076	9.64178	4.85958	5.73515	5.04922	3.61382	4.64267	3.99674	AGD4	ARF-GAP domain 4 [Source:TAIR%3BAcc:AT1G10870]
AT1G10880	0.0229998	0.0173586	0	0	0	0	0	0	0		Core-2/I-branching beta-1%2C6-N-acetylglucosaminyltransferase family protein [Source:TAIR%3BAcc:AT1G10880
AT1G10890	42.9739	40.8245	34.5393	19.5574	29.176	22.267	22.4425	31.9277	25.9977		unknown protein%3B FUNCTIONS IN: molecular_function unknown%3B INVOLVED IN: biological_process unknown%3B LOCATED IN: chloroplast%3B EXPRESSED IN: petal%2C flower%2C leaf%3B EXPRESSED DURING: LP.04 four leaves visible%2C 4 anthesis%2C petal differentiation and expans /.../age%3B BEST Arabidopsis thaliana protein match is: unknown protein (TAIR:AT5G13340.1)%3B Has 11769 Blast hits to 8435 proteins…
AT1G10900	11.394	10.1253	10.816	33.2243	39.3684	34.3156	33.442	38.9695	39.4713	PIP5K7	Phosphatidylinositol-4-phosphate 5-kinase family protein [Source:TAIR%3BAcc:AT1G10900]
AT1G10910	27.7986	25.9512	28.4008	14.5789	17.8146	14.263	13.4779	13.4206	14.2421		Pentatricopeptide repeat (PPR) superfamily protein [Source:TAIR%3BAcc:AT1G10910
AT1G10920	3.09672	3.0301	4.01715	9.06008	9.73329	9.59644	12.2916	12.4899	13.9849	LOV1	NB-ARC domain-containing disease resistance protein [Source:TAIR%3BAcc:AT1G10920]
AT1G10930	7.72333	5.71827	4.80987	2.68405	3.43526	2.9458	2.89765	2.74732	3.08747	ATSGS1	DNA helicase (RECQl4A) [Source:TAIR%3BAcc:AT1G10930]
AT1G10940	31.9218	27.7572	24.9519	39.4546	43.122	41.3562	47.4045	51.3555	48.0228	ASK1	Protein kinase superfamily protein [Source:TAIR%3BAcc:AT1G10940]
AT1G10950	43.0749	40.5989	47.6366	42.1313	46.1201	43.997	45.5016	42.4354	42.9558	TMN1	transmembrane nine 1 [Source:TAIR%3BAcc:AT1G10950]
AT1G10960	575.51	487.93	792.931	1633.85	1664.43	1716.41	904.023	676.674	862.253	ATFD1	ferredoxin 1 [Source:TAIR%3BAcc:AT1G10960]
AT1G10970	1.70171	1.82141	1.14679	1.42753	1.23761	1.2104	1.10149	1.16658	0.927225	ZIP4	zinc transporter 4 precursor [Source:TAIR%3BAcc:AT1G10970]
AT1G10980	0	0	0	0	0	0	0	0	0		Lung seven transmembrane receptor family protein [Source:TAIR%3BAcc:AT1G10980
AT1G10990	1.56392	0.385409	2.27016	0	0.0690012	0.13903	0	0.0600945	0		unknown protein%3B Has 4 Blast hits to 4 proteins in 1 species: Archae - 0%3B Bacteria - 0%3B Metazoa - 0%3B Fungi - 0%3B Plants - 4%3B Viruses - 0%3B Other Eukaryotes - 0 (source: NCBI BLink). [Source:TAIR%3BAcc:AT1G10990
AT1G11000	1.5571	1.62034	1.54738	0.669766	0.595267	0.547739	0.550545	0.758907	0.57082	MLO4	Seven transmembrane MLO family protein [Source:TAIR%3BAcc:AT1G11000]
AT1G11010	0	0	0	0	0	0	0	0	0		pre-tRNA [Source:TAIR%3BAcc:AT1G11010
AT1G11020	8.1412	9.47473	9.68698	9.65206	10.4119	9.08562	12.1218	12.3659	11.0062		RING/FYVE/PHD zinc finger superfamily protein [Source:TAIR%3BAcc:AT1G11020
AT1G11030	0	0	0	0	0	0	0	0	0		pre-tRNA [Source:TAIR%3BAcc:AT1G11030
AT1G11040	0	0	0	0	0	0	0	0.0342551	0		HSP40/DnaJ peptide-binding protein [Source:TAIR%3BAcc:AT1G11040
AT1G11050	3.15079	3.70011	5.63465	19.0361	11.1464	11.7786	17.8975	19.9381	21.3626		Protein kinase superfamily protein [Source:TAIR%3BAcc:AT1G11050
AT1G11055	0.207085	0	0	0	0	0	0	9.4384	0		Encodes a defensin-like (DEFL) family protein. [Source:TAIR%3BAcc:AT1G11055
AT1G11060	5.09664	5.26319	5.55952	4.34151	5.27394	5.42665	5.78276	5.1713	5.03741		WAPL (Wings apart-like protein regulation of heterochromatin) protein [Source:TAIR%3BAcc:AT1G11060
AT1G11070	0.0549318	0.221113	0.313333	0.0324858	0.0192326	0	0.0185443	0	0.0177354		BEST Arabidopsis thaliana protein match is: Hydroxyproline-rich glycoprotein family protein (TAIR:AT1G61080.1)%3B Has 579 Blast hits to 567 proteins in 152 species: Archae - 0%3B Bacteria - 68%3B Metazoa - 159%3B Fungi - 113%3B Plants - 172%3B Viruses - 0%3B Othe /.../ryotes - 67 (source: NCBI BLink). [Source:TAIR%3BAcc:AT1G11070
AT1G11080	0.0566004	0.0723583	0.242078	0.0251088	0	0	0.0972851	0.0881169	0.0463905	scpl31	serine carboxypeptidase-like 31 [Source:TAIR%3BAcc:AT1G11080]
AT1G11090	7.38765	5.83346	7.95217	11.786	11.5757	11.7296	11.0339	12.1462	11.1673		alpha/beta-Hydrolases superfamily protein [Source:TAIR%3BAcc:AT1G11090
AT1G11100	0.173411	0.102045	0.117847	0.0672913	0.113693	0.106675	0.14233	0.237936	0.185727		SNF2 domain-containing protein / helicase domain-containing protein / zinc finger protein-related [Source:TAIR%3BAcc:AT1G11100
AT1G11110	0	0	0	0	0	0	0	0	0		LisH and RanBPM domains containing protein [Source:TAIR%3BAcc:AT1G11110
AT1G11112	0.763902	1.32607	0.435127	0	0	0.163438	0.157861	0	0		unknown protein%3B FUNCTIONS IN: molecular_function unknown%3B INVOLVED IN: biological_process unknown%3B LOCATED IN: cellular_component unknown%3B Has 30201 Blast hits to 17322 proteins in 780 species: Archae - 12%3B Bacteria - 1396%3B Metazoa - 17338%3B Fungi - /.../ Plants - 5037%3B Viruses - 0%3B Other Eukaryotes - 2996 (source: NCBI BLink). [Source:TAIR%3BAcc:AT1G11112
AT1G11120	4.63011	5.04178	3.23693	1.84103	2.34367	1.44893	1.66083	1.80509	3.13698		unknown protein%3B BEST Arabidopsis thaliana protein match is: unknown protein (TAIR:AT1G09812.1)%3B Has 270 Blast hits to 255 proteins in 62 species: Archae - 0%3B Bacteria - 2%3B Metazoa - 93%3B Fungi - 14%3B Plants - 126%3B Viruses - 0%3B Other Eukaryotes - 35 ( /.../: NCBI BLink). [Source:TAIR%3BAcc:AT1G11120
AT1G11125	0.226649	0.470406	0.269082	0.0502974	0.299547	0	0.407044	0	0.054562		unknown protein%3B BEST Arabidopsis thaliana protein match is: unknown protein (TAIR:AT1G61170.1). [Source:TAIR%3BAcc:AT1G11125
AT1G11130	5.70788	4.84344	4.90199	4.22391	4.30413	3.12196	3.79728	3.38887	2.90287	SUB	Leucine-rich repeat protein kinase family protein [Source:TAIR%3BAcc:AT1G11130]
AT1G11145	0	0	0	0	0	0	0	0	0		Protein of unknown function (DUF674) [Source:TAIR%3BAcc:AT1G11145
AT1G11150	0	0	0	0	0	0	0	0	0		transposable element gene [Source:TAIR%3BAcc:AT1G11150
AT1G11160	1.13829	0.867875	1.11546	0.29877	0.243722	0.207738	0.0234731	0.223962	0.146405		Transducin/WD40 repeat-like superfamily protein [Source:TAIR%3BAcc:AT1G11160
AT1G11170	0.907604	0.650009	0.456857	0.254132	0.421326	0.338435	0.325466	0.319131	0.361639		Protein of unknown function (DUF707) [Source:TAIR%3BAcc:AT1G11170
AT1G11175	8.25373	12.5108	13.0619	6.90092	7.65217	8.29918	14.8153	26.2682	22.0153		other RNA [Source:TAIR%3BAcc:AT1G11175
AT1G11180	8.86259	7.82012	8.30087	3.97437	4.90981	4.47142	7.66507	8.80967	6.86228	SCAMP5	Secretory carrier membrane protein (SCAMP) family protein [Source:TAIR%3BAcc:AT1G11180]
AT1G11185	0	0.746571	0.703782	0	0.264256	0.401083	0.129698	0.343452	0.235692		other RNA [Source:TAIR%3BAcc:AT1G11185
AT1G11190	1.54804	1.28518	1.72836	0.446459	0.203962	0.369012	0.473647	0.106838	0.112106	BFN1	bifunctional nuclease i [Source:TAIR%3BAcc:AT1G11190]
AT1G11200	7.75046	6.17807	8.52187	7.14876	6.20096	7.11291	8.80742	8.33725	8.23431		Protein of unknown function (DUF300) [Source:TAIR%3BAcc:AT1G11200
AT1G11210	4.87888	7.6429	1.71401	3.34729	1.38341	0.608463	18.7476	18.9426	7.16282		Protein of unknown function (DUF761) [Source:TAIR%3BAcc:AT1G11210
AT1G11220	3.48158	2.97798	1.41122	0.123598	0.195979	0.197115	0.284823	0.213717	0.179081		Protein of unknown function (DUF761) [Source:TAIR%3BAcc:AT1G11220
AT1G11230	0	0	0	0	0	0	0	0	0		Protein of unknown function (DUF761) [Source:TAIR%3BAcc:AT1G11230
AT1G11240	42.8386	47.0752	37.4543	9.4392	11.9717	13.3091	11.122	13.5641	12.015		CONTAINS InterPro DOMAIN/s: Nucleolar protein 12 (InterPro:IPR019186)%3B Has 2484 Blast hits to 1934 proteins in 262 species: Archae - 0%3B Bacteria - 90%3B Metazoa - 921%3B Fungi - 378%3B Plants - 144%3B Viruses - 18%3B Other Eukaryotes - 933 (source: NCBI BLink). [Source:TAIR%3BAcc:AT1G11240
AT1G11250	0.236845	0.178751	0.0562337	0	0	0	0	0	0	SYP125	syntaxin of plants 125 [Source:TAIR%3BAcc:AT1G11250]
AT1G11260	62.274	87.843	104.554	25.9938	33.0744	26.6606	274.516	322.219	186.637	STP1	sugar transporter 1 [Source:TAIR%3BAcc:AT1G11260]
AT1G11265	0	0	0.0383467	0	0.0707256	0.150966	0.241563	0	0.239931		transposable element gene [Source:TAIR%3BAcc:AT1G11265
AT1G11270	3.49593	4.03603	2.89437	2.90161	3.74353	2.76876	4.82291	4.56057	6.02306		F-box and associated interaction domains-containing protein [Source:TAIR%3BAcc:AT1G11270
AT1G11280	9.61652	9.74561	10.2274	3.44902	4.84401	3.97546	4.16926	4.68133	3.69579		S-locus lectin protein kinase family protein [Source:TAIR%3BAcc:AT1G11280
AT1G11290	2.34593	2.35129	2.49782	2.21423	2.28683	2.67041	2.54733	2.24144	2.81738	CRR22	Pentatricopeptide repeat (PPR) superfamily protein [Source:TAIR%3BAcc:AT1G11290]
AT1G11300	4.62459	3.84584	3.62389	1.35963	1.28418	1.19737	1.4177	1.14776	1.11319		protein serine/threonine kinases%3Bprotein kinases%3BATP binding%3Bsugar binding%3Bkinases%3Bcarbohydrate binding [Source:TAIR%3BAcc:AT1G11300
AT1G11310	25.7949	26.1335	33.9988	21.6526	25.1771	22.1585	42.9707	44.0583	45.261	MLO2	Seven transmembrane MLO family protein [Source:TAIR%3BAcc:AT1G11310]
AT1G11320	4.2453	4.82962	3.35228	1.13556	1.643	2.07942	1.14315	1.00474	1.02596		unknown protein%3B FUNCTIONS IN: molecular_function unknown%3B INVOLVED IN: biological_process unknown%3B LOCATED IN: mitochondrion%2C plastid%3B EXPRESSED IN: 7 plant structures%3B EXPRESSED DURING: C globular stage%2C F mature embryo stage%2C petal differentiatio /.../expansion stage%2C E expanded cotyledon stage%2C D bilateral stage%3B Has 46 Blast hits to 46 proteins in 14 species: Archae - 0…
AT1G11330	2.2166	3.17013	3.2595	5.21924	5.58962	5.90827	5.51248	4.30355	5.74612		S-locus lectin protein kinase family protein [Source:TAIR%3BAcc:AT1G11330
AT1G11340	1.82164	1.28656	1.44586	0.933954	1.52676	1.40843	0.693568	0.859667	0.760989	RKS1	S-locus lectin protein kinase family protein [Source:TAIR%3BAcc:AT1G11340]
AT1G11350	12.5467	11.9928	12.1851	9.60169	11.0119	8.78809	7.40155	9.16726	9.19409	CBRLK1	S-domain-1 13 [Source:TAIR%3BAcc:AT1G11350]
AT1G11360	18.5555	18.9912	16.7792	10.287	10.7142	13.1719	13.8664	15.652	16.8717		Adenine nucleotide alpha hydrolases-like superfamily protein [Source:TAIR%3BAcc:AT1G11360
AT1G11362	0.42004	0.570641	0.318953	0	0	0	0	0.155178	0		Plant invertase/pectin methylesterase inhibitor superfamily protein [Source:TAIR%3BAcc:AT1G11362
AT1G11370	0.185448	0.419897	0	0	0.392514	0	0.254216	0.170976	0.11896	PME56	Pectin lyase-like superfamily protein [Source:TAIR%3BAcc:AT1G11370]
AT1G11380	14.4462	21.9437	19.4572	10.062	15.2452	15.8179	54.543	57.2445	35.5844		PLAC8 family protein [Source:TAIR%3BAcc:AT1G11380
AT1G11390	6.09168	5.07793	5.34175	6.12966	6.01629	5.21236	4.45652	3.64172	3.38174		Protein kinase superfamily protein [Source:TAIR%3BAcc:AT1G11390
AT1G11400	15.3535	18.8958	16.2242	5.12082	6.2905	6.55706	6.7233	8.30468	7.11151	PYM	partner of Y14-MAGO [Source:TAIR%3BAcc:AT1G11400]
AT1G11410	7.58069	5.68325	6.5664	13.1053	14.7887	13.9845	13.5055	13.0911	14.3946		S-locus lectin protein kinase family protein [Source:TAIR%3BAcc:AT1G11410
AT1G11420	0.491173	0.585319	0.417715	0.252285	0.353444	0.136484	0.209991	0.213871	0.300123	ATDUF2	DOMAIN OF UNKNOWN FUNCTION 724 2 [Source:TAIR%3BAcc:AT1G11420]
AT1G11430	192.061	159.534	162.246	113.622	111.162	119.54	108.876	98.978	104.048		plastid developmental protein DAG%2C putative [Source:TAIR%3BAcc:AT1G11430
AT1G11440	8.44406	9.0473	7.95205	17.0266	15.2154	14.9326	12.1064	8.32454	8.51864		BEST Arabidopsis thaliana protein match is: glycine-rich protein (TAIR:AT3G29075.1)%3B Has 19337 Blast hits to 8589 proteins in 488 species: Archae - 26%3B Bacteria - 641%3B Metazoa - 7852%3B Fungi - 2167%3B Plants - 955%3B Viruses - 616%3B Other Eukaryotes - 708 /.../rce: NCBI BLink). [Source:TAIR%3BAcc:AT1G11440
AT1G11450	0.049591	0.187137	0.19254	0.044015	0	0.0357293	0	0	0		nodulin MtN21 /EamA-like transporter family protein [Source:TAIR%3BAcc:AT1G11450
AT1G11460	0	0	0	0	0	0	0	0	0		nodulin MtN21 /EamA-like transporter family protein [Source:TAIR%3BAcc:AT1G11460
AT1G11470	0	0	0	0	0	0	0	0	0		Pentatricopeptide repeat (PPR) superfamily protein [Source:TAIR%3BAcc:AT1G11470
AT1G11475	57.2709	56.8344	48.5041	17.7889	17.6662	17.2541	21.753	26.392	22.0068	NRPB10	RNA polymerases N / 8 kDa subunit [Source:TAIR%3BAcc:AT1G11475]
AT1G11480	17.6091	20.1433	18.8771	18.4634	18.8617	16.5578	27.7022	26.6302	29.2903		eukaryotic translation initiation factor-related [Source:TAIR%3BAcc:AT1G11480
AT1G11482	0.0898709	0.135655	0	0.0398796	0.142243	0.14305	0.367421	0.0413704	0.0866943		unknown pseudogene [Source:TAIR%3BAcc:AT1G11482
AT1G11490	0.184667	0.452959	0.394733	0.12292	0.194896	0.196022	0.188825	0.127525	0		zinc finger (C2H2 type) family protein [Source:TAIR%3BAcc:AT1G11490
AT1G11500	2.27937	2.32318	2.91972	0.810122	0.729991	0.122997	1.31173	0.105471	0.76169		Protein of unknown function (DUF1218) [Source:TAIR%3BAcc:AT1G11500
AT1G11510	0	0	0.183262	0	0	0	0	0	0		DNA-binding storekeeper protein-related transcriptional regulator [Source:TAIR%3BAcc:AT1G11510
AT1G11520	0	0	0	0	0	0	0	0	0		pliceosome associated protein-related [Source:TAIR%3BAcc:AT1G11520
AT1G11530	28.6117	33.18	25.3656	12.313	16.6594	16.8257	18.7611	32.9518	27.0913	ATCXXS1	C-terminal cysteine residue is changed to a serine 1 [Source:TAIR%3BAcc:AT1G11530]
AT1G11540	0.22279	0	0.0705675	0	0.0391277	0	0.0756991	0	0		Sulfite exporter TauE/SafE family protein [Source:TAIR%3BAcc:AT1G11540
AT1G11545	41.2145	34.028	24.1449	5.45101	7.09098	6.7531	3.77518	2.70439	1.97513	XTH8	xyloglucan endotransglucosylase/hydrolase 8 [Source:TAIR%3BAcc:AT1G11545]
AT1G11550	0	0	0	0.185835	0	0	0	0	0		pre-tRNA [Source:TAIR%3BAcc:AT1G11550
AT1G11560	0	0.03756	0.0472752	0	0.157668	0	0.101901	0	0.143917	OST3A	Oligosaccharyltransferase complex/magnesium transporter family protein [Source:TAIR%3BAcc:AT1G11560]
AT1G11570	5.26113	5.00949	4.43885	3.81145	1.89043	2.66471	2.90269	1.80684	2.5753	NTL	NTF2-like [Source:TAIR%3BAcc:AT1G11570]
AT1G11572	0	0	0	0.181887	0	0.220422	0	0	0		Plant thionin family protein [Source:TAIR%3BAcc:AT1G11572
AT1G11580	4.16136	3.30996	4.71337	27.8769	30.1069	24.1484	25.3694	22.9499	25.7748	ATPMEPCRA	methylesterase PCR A [Source:TAIR%3BAcc:AT1G11580]
AT1G11590	0.196517	0.275446	0.0266826	0.273987	0.147684	0.214867	0.057055	0.0774336	0.0814541	PME19	Plant invertase/pectin methylesterase inhibitor superfamily [Source:TAIR%3BAcc:AT1G11590]
AT1G11592	7.25462	7.62155	6.06482	6.18139	5.57867	5.93365	5.7112	6.5015	5.82536		other RNA [Source:TAIR%3BAcc:AT1G11592
AT1G11593	0	0	0	0	0	0	0	0	0		Plant invertase/pectin methylesterase inhibitor superfamily protein [Source:TAIR%3BAcc:AT1G11593
AT1G11595	0	0.0359869	0	0.0423195	0	0	0	0	0		pseudogene%2C putative glucose 6 phosphate/phosphate translocator%2C blastp match of 60%25 identity and 2.3e-78 P-value to GP [Source:TAIR%3BAcc:AT1G11595
AT1G11600	1.62069	2.04532	1.36366	0.0235718	0	0.0841789	0	0	0	CYP77B1	cytochrome P450%2C family 77%2C subfamily B%2C polypeptide 1 [Source:TAIR%3BAcc:AT1G11600]
AT1G11608	0	0	0	0	0.0842338	0	0	0	0		F-box associated ubiquitination effector family protein [Source:TAIR%3BAcc:AT1G11608
AT1G11610	0	0	0	0	0	0	0	0	0	CYP71A18	cytochrome P450%2C family 71%2C subfamily A%2C polypeptide 18 [Source:TAIR%3BAcc:AT1G11610]
AT1G11620	0	0	0	0	0	0	0	0	0		F-box and associated interaction domains-containing protein [Source:TAIR%3BAcc:AT1G11620
AT1G11630	8.64518	7.15074	5.18425	4.2458	4.86991	4.79075	4.0574	5.16367	4.81022		Tetratricopeptide repeat (TPR)-like superfamily protein [Source:TAIR%3BAcc:AT1G11630
AT1G11640	1.13529	0.268494	0.347448	0	0.745114	0.167039	0.394189	0.112898	0.609728		pre-tRNA [Source:TAIR%3BAcc:AT1G11640
AT1G11650	122.598	120.211	134.71	128.427	134.178	133.293	146.026	144.012	146.13	ATRBP45B	RNA-binding (RRM/RBD/RNP motifs) family protein [Source:TAIR%3BAcc:AT1G11650]
AT1G11655	0	0	0	0	0	0	0	0	0		unknown protein%3B BEST Arabidopsis thaliana protein match is: unknown protein (TAIR:AT4G21902.1)%3B Has 22 Blast hits to 22 proteins in 6 species: Archae - 0%3B Bacteria - 0%3B Metazoa - 0%3B Fungi - 0%3B Plants - 22%3B Viruses - 0%3B Other Eukaryotes - 0 (source: /.../BLink). [Source:TAIR%3BAcc:AT1G11655
AT1G11660	10.2558	9.10021	10.4913	10.2501	11.6983	11.2254	11.6811	10.6782	10.3212	HSP70-16	heat shock protein 70 (Hsp 70) family protein [Source:TAIR%3BAcc:AT1G11660]
AT1G11670	6.22922	4.73713	5.06564	6.85011	5.75209	5.14914	4.10943	3.15644	3.30082		MATE efflux family protein [Source:TAIR%3BAcc:AT1G11670
AT1G11680	37.0204	37.2281	39.9543	49.9357	46.0093	49.2719	54.6264	47.1997	47.6495	CYP51G1	CYTOCHROME P450 51G1 [Source:TAIR%3BAcc:AT1G11680]
AT1G11684	0	0	0	0	0	0	0	0	0		unknown protein%3B Has 30201 Blast hits to 17322 proteins in 780 species: Archae - 12%3B Bacteria - 1396%3B Metazoa - 17338%3B Fungi - 3422%3B Plants - 5037%3B Viruses - 0%3B Other Eukaryotes - 2996 (source: NCBI BLink). [Source:TAIR%3BAcc:AT1G11684
AT1G11690	0	0	0	0	0	0.0806784	0.15583	0.208871	0.144865		unknown protein%3B BEST Arabidopsis thaliana protein match is: unknown protein (TAIR:AT3G20350.1)%3B Has 5959 Blast hits to 4807 proteins in 476 species: Archae - 156%3B Bacteria - 436%3B Metazoa - 2789%3B Fungi - 309%3B Plants - 336%3B Viruses - 9%3B Other Eukaryo /.../1924 (source: NCBI BLink). [Source:TAIR%3BAcc:AT1G11690
AT1G11700	9.26015	5.6556	4.97578	40.0766	38.4843	36.6142	9.32969	9.99713	13.6603		Protein of unknown function%2C DUF584 [Source:TAIR%3BAcc:AT1G11700
AT1G11710	1.38671	1.33085	0.927724	1.2149	1.06071	1.17238	0.641256	0.660496	0.928764		Pentatricopeptide repeat (PPR) superfamily protein [Source:TAIR%3BAcc:AT1G11710
AT1G11720	18.875	16.3488	25.5429	34.8366	41.1518	35.8617	33.6881	35.2696	37.7383	SS3	starch synthase 3 [Source:TAIR%3BAcc:AT1G11720]
AT1G11730	1.99879	1.47574	1.44491	0.578433	0.825076	0.32264	0.310721	0.24	0.461183	B3GALT1	Galactosyltransferase family protein [Source:TAIR%3BAcc:AT1G11730]
AT1G11740	5.60954	5.92401	5.15342	0.0928417	0.0659848	0.154515	0.106086	0.0961651	0.0810619		ankyrin repeat family protein [Source:TAIR%3BAcc:AT1G11740
AT1G11750	128.135	124.631	133.034	92.1681	87.3196	83.3277	82.2937	85.6827	79.0946	CLPP6	CLP protease proteolytic subunit 6 [Source:TAIR%3BAcc:AT1G11750]
AT1G11755	10.3476	9.332	7.82657	5.41886	5.65729	5.21816	3.89041	4.80586	4.93721	LEW1	Undecaprenyl pyrophosphate synthetase family protein [Source:TAIR%3BAcc:AT1G11755]
AT1G11760	7.06908	7.01765	6.955	2.9401	2.96644	3.66727	4.19319	4.8154	2.87928	MED32	MED32%3B Has 41 Blast hits to 40 proteins in 14 species: Archae - 0%3B Bacteria - 0%3B Metazoa - 0%3B Fungi - 0%3B Plants - 41%3B Viruses - 0%3B Other Eukaryotes - 0 (source: NCBI BLink). [Source:TAIR%3BAcc:AT1G11760]
AT1G11765	0	0	0	0	0	0	0	0	0		Plant self-incompatibility protein S1 family [Source:TAIR%3BAcc:AT1G11765
AT1G11770	0	0	0	0	0	0	0.0564848	0	0.0268837		FAD-binding Berberine family protein [Source:TAIR%3BAcc:AT1G11770
AT1G11780	7.29595	6.70436	5.57218	4.04271	4.41529	3.67603	2.65112	2.61204	3.1703		oxidoreductase%2C 2OG-Fe(II) oxygenase family protein [Source:TAIR%3BAcc:AT1G11780
AT1G11785	0.568735	0	0	0.252865	0.152561	0.308959	0.299797	0.395397	0.676222		unknown protein%3B FUNCTIONS IN: molecular_function unknown%3B INVOLVED IN: biological_process unknown%3B LOCATED IN: cellular_component unknown%3B Has 2 Blast hits to 2 proteins in 1 species: Archae - 0%3B Bacteria - 0%3B Metazoa - 0%3B Fungi - 0%3B Plants - 2%3B Vi /.../- 0%3B Other Eukaryotes - 0 (source: NCBI BLink). [Source:TAIR%3BAcc:AT1G11785
AT1G11790	24.4745	19.7156	20.3646	14.0578	15.1504	16.4785	12.9789	11.2003	12.3132	ADT1	arogenate dehydratase 1 [Source:TAIR%3BAcc:AT1G11790]
AT1G11800	4.86777	4.45643	5.09184	6.8233	5.24332	5.84396	4.39142	5.11131	5.1808		endonuclease/exonuclease/phosphatase family protein [Source:TAIR%3BAcc:AT1G11800
AT1G11803	0	0	0	0	0	0	0	0	0		pseudogene%2C auxin responsive protein%2C blastp match of 74%25 identity and 1.2e-15 P-value to GP [Source:TAIR%3BAcc:AT1G11803
AT1G11806	0	0	0	0	0	0	0	0	0		pseudogene%2C hypothetical protein%2C likely a tandem duplication of the immediatly downstream hypothetical protein which has since degenerated. [Source:TAIR%3BAcc:AT1G11806
AT1G11810	0	0.0284252	0	0	0	0	0	0	0		F-box associated ubiquitination effector family protein [Source:TAIR%3BAcc:AT1G11810
AT1G11820	41.9184	31.8748	35.607	20.0561	23.7183	23.145	9.56524	11.2243	11.3253		O-Glycosyl hydrolases family 17 protein [Source:TAIR%3BAcc:AT1G11820
AT1G11840	118.437	107.544	110.553	271.136	234.523	259.324	247.601	213.733	245.804	ATGLX1	glyoxalase I homolog [Source:TAIR%3BAcc:AT1G11840]
AT1G11850	240.803	201.791	182.831	38.4501	37.4885	32.6427	16.9604	7.47345	9.95038		unknown protein%3B FUNCTIONS IN: molecular_function unknown%3B INVOLVED IN: biological_process unknown%3B LOCATED IN: endomembrane system%3B EXPRESSED IN: 19 plant structures%3B EXPRESSED DURING: 12 growth stages%3B Has 38777 Blast hits to 8185 proteins in 741 /.../s: Archae - 46%3B Bacteria - 14846%3B Metazoa - 13013%3B Fungi - 1392%3B Plants - 5894%3B Viruses - 543%3B Other Eukaryotes - 3043 (s…
AT1G11860	1008.16	953.324	1424.27	1424.16	1315.88	1309.06	868.5	831.398	894.13	GDCST	Glycine cleavage T-protein family [Source:TAIR%3BAcc:AT1G11860]
AT1G11870	32.2799	29.544	35.9071	23.8382	23.7009	21.5646	20.2525	19.2605	19.1876	ATSRS	Seryl-tRNA synthetase [Source:TAIR%3BAcc:AT1G11870]
AT1G11880	5.81211	5.64272	5.37365	4.50023	6.27999	4.79883	5.36606	6.21726	5.87812		transferases%2C transferring hexosyl groups [Source:TAIR%3BAcc:AT1G11880
AT1G11890	26.3845	22.3277	26.9159	37.9027	41.012	43.12	53.5342	45.1726	45.1684	SEC22	Synaptobrevin family protein [Source:TAIR%3BAcc:AT1G11890]
AT1G11900	2.57451	2.60118	2.32776	2.54267	2.1019	1.93708	1.52609	1.98741	2.3245		Tetratricopeptide repeat (TPR)-like superfamily protein [Source:TAIR%3BAcc:AT1G11900
AT1G11905	7.99748	9.92807	9.06478	7.32799	7.33291	7.91621	7.81513	10.4388	9.47055		B-cell receptor-associated protein 31-like [Source:TAIR%3BAcc:AT1G11905
AT1G11910	149.046	142.848	174.39	358.295	391.062	373.494	497.088	432.148	439.457	APA1	aspartic proteinase A1 [Source:TAIR%3BAcc:AT1G11910]
AT1G11915	0.662432	0.624941	0.708071	0.808313	0.523914	0.702295	0.295852	0.190532	0.319681		unknown protein%3B FUNCTIONS IN: molecular_function unknown%3B INVOLVED IN: biological_process unknown%3B LOCATED IN: endomembrane system%3B EXPRESSED IN: root%3B BEST Arabidopsis thaliana protein match is: unknown protein (TAIR:AT3G17350.1)%3B Has 261 Blast hi /.../261 proteins in 13 species: Archae - 0%3B Bacteria - 0%3B Metazoa - 0%3B Fungi - 0%3B Plants - 261%3B Viruses - 0%3B Other Eukaryote…
AT1G11920	0.0434521	0	0	0	0	0	0	0	0		Pectin lyase-like superfamily protein [Source:TAIR%3BAcc:AT1G11920
AT1G11925	0	0.30895	0	0	0	0	0.140598	0	0		Stigma-specific Stig1 family protein [Source:TAIR%3BAcc:AT1G11925
AT1G11930	66.0728	57.9203	54.4963	40.7361	44.0243	46.0649	48.8659	47.906	48.237		Predicted pyridoxal phosphate-dependent enzyme%2C YBL036C type [Source:TAIR%3BAcc:AT1G11930
AT1G11940	5.14956	5.33781	3.68586	3.3546	3.67195	2.9993	3.3502	3.77702	3.55944		Core-2/I-branching beta-1%2C6-N-acetylglucosaminyltransferase family protein [Source:TAIR%3BAcc:AT1G11940
AT1G11950	1.87079	2.03182	1.67742	1.18724	1.37316	1.23325	1.75416	2.19317	2.19609		Transcription factor jumonji (jmjC) domain-containing protein [Source:TAIR%3BAcc:AT1G11950
AT1G11960	3.43864	3.55884	3.10729	7.70118	7.65101	5.59543	7.37556	6.37989	6.94292		ERD (early-responsive to dehydration stress) family protein [Source:TAIR%3BAcc:AT1G11960
AT1G11970	0	0	0	0	0	0	0	0	0		Ubiquitin-like superfamily protein [Source:TAIR%3BAcc:AT1G11970
AT1G11980	0	0	0	0	0	0	0	0	0	RUB3	ubiquitin-related protein 3 [Source:TAIR%3BAcc:AT1G11980]
AT1G11990	0.212281	0.32043	0.201769	0	0.0558213	0.0560481	0	0	0.0256693		O-fucosyltransferase family protein [Source:TAIR%3BAcc:AT1G11990
AT1G12000	28.76	24.9586	33.3243	28.4855	32.8107	30.011	27.4008	21.2587	22.6736	PFP-BETA1	Phosphofructokinase family protein [Source:TAIR%3BAcc:AT1G12000]
AT1G12010	0	0	0	0	0	0	0	0	0		2-oxoglutarate (2OG) and Fe(II)-dependent oxygenase superfamily protein [Source:TAIR%3BAcc:AT1G12010
AT1G12020	18.6081	15.2416	13.6742	4.65801	7.10128	6.17636	5.14205	6.91818	7.04542		unknown protein%3B BEST Arabidopsis thaliana protein match is: unknown protein (TAIR:AT1G62422.1)%3B Has 89 Blast hits to 88 proteins in 16 species: Archae - 0%3B Bacteria - 0%3B Metazoa - 0%3B Fungi - 0%3B Plants - 87%3B Viruses - 0%3B Other Eukaryotes - 2 (source /.../ BLink). [Source:TAIR%3BAcc:AT1G12020
AT1G12030	0.0521062	0	0.692925	0.138748	0.0550489	0	0.373724	0.528004	0.100419		Protein of unknown function (DUF506) [Source:TAIR%3BAcc:AT1G12030
AT1G12040	0	0	0	0	0	0	0	0	0	LRX1	leucine-rich repeat/extensin 1 [Source:TAIR%3BAcc:AT1G12040]
AT1G12050	20.3907	20.2133	18.9501	18.6433	21.7815	19.4827	28.8264	27.1464	26.6399		fumarylacetoacetase%2C putative [Source:TAIR%3BAcc:AT1G12050
AT1G12060	9.3823	8.38779	8.64461	11.4897	13.2731	9.97469	8.41871	6.05983	7.59153	ATBAG5	BCL-2-associated athanogene 5 [Source:TAIR%3BAcc:AT1G12060]
AT1G12064	0	0.0770854	0.0968976	0	0	0	0	0	0		unknown protein%3B LOCATED IN: endomembrane system%3B Has 35333 Blast hits to 34131 proteins in 2444 species: Archae - 798%3B Bacteria - 22429%3B Metazoa - 974%3B Fungi - 991%3B Plants - 531%3B Viruses - 0%3B Other Eukaryotes - 9610 (source: NCBI BLink). [Source:TAIR%3BAcc:AT1G12064
AT1G12070	0.0865958	0	0	0	0	0	0	0	0.0830099		Immunoglobulin E-set superfamily protein [Source:TAIR%3BAcc:AT1G12070
AT1G12080	19.6142	18.0514	15.9808	13.1371	13.2787	13.7444	13.5355	12.5276	10.7404		Vacuolar calcium-binding protein-related [Source:TAIR%3BAcc:AT1G12080
AT1G12090	2084.51	1908.42	1299.21	546.348	500.83	488.247	1003.27	840.964	608.804	ELP	extensin-like protein [Source:TAIR%3BAcc:AT1G12090]
AT1G12100	6.23542	9.42962	4.6238	1.21273	1.47034	1.0664	0.622006	0.180684	0.18395		Bifunctional inhibitor/lipid-transfer protein/seed storage 2S albumin superfamily protein [Source:TAIR%3BAcc:AT1G12100
AT1G12110	14.4049	10.4154	19.9342	49.5064	48.3213	49.1347	32.9546	28.7164	30.1696	NRT1.1	nitrate transporter 1.1 [Source:TAIR%3BAcc:AT1G12110]
AT1G12120	26.5672	31.4061	26.1358	16.8111	14.8666	14.5466	22.9955	27.1525	23.338		Plant protein of unknown function (DUF863) [Source:TAIR%3BAcc:AT1G12120
AT1G12130	0	0	0	0.0304514	0	0	0	0	0		Flavin-binding monooxygenase family protein [Source:TAIR%3BAcc:AT1G12130
AT1G12140	19.6464	18.326	23.3698	45.5968	51.8356	44.3834	49.2013	50.7852	54.3478	FMO GS-OX5	flavin-monooxygenase glucosinolate S-oxygenase 5 [Source:TAIR%3BAcc:AT1G12140]
AT1G12150	0.768673	0.63366	0.721986	0.874537	1.08988	0.995397	0.696582	1.84323	1.69161		Plant protein of unknown function (DUF827) [Source:TAIR%3BAcc:AT1G12150
AT1G12160	0.0291825	0	0	0	0	0	0	0	0		Flavin-binding monooxygenase family protein [Source:TAIR%3BAcc:AT1G12160
AT1G12170	0	0	0	0	0	0	0	0	0		F-box family protein [Source:TAIR%3BAcc:AT1G12170
AT1G12180	0	0	0	0	0	0	0	0	0		BEST Arabidopsis thaliana protein match is: HSP20-like chaperones superfamily protein (TAIR:AT5G47600.1)%3B Has 8 Blast hits to 8 proteins in 3 species: Archae - 0%3B Bacteria - 0%3B Metazoa - 0%3B Fungi - 0%3B Plants - 8%3B Viruses - 0%3B Other Eukaryotes - 0 (s /.../ NCBI BLink). [Source:TAIR%3BAcc:AT1G12180
AT1G12190	0	0	0	0	0	0	0	0	0		F-box and associated interaction domains-containing protein [Source:TAIR%3BAcc:AT1G12190
AT1G12200	1.85411	1.50536	1.62872	5.78248	7.3005	6.26263	5.96626	6.04386	5.3252		Flavin-binding monooxygenase family protein [Source:TAIR%3BAcc:AT1G12200
AT1G12210	0.698507	0.552902	0.728861	1.85885	2.14688	2.56666	3.57005	2.3631	3.87863	RFL1	RPS5-like 1 [Source:TAIR%3BAcc:AT1G12210]
AT1G12211	0	0	0	0	0	0	0	0	0		unknown protein%3B Has 30201 Blast hits to 17322 proteins in 780 species: Archae - 12%3B Bacteria - 1396%3B Metazoa - 17338%3B Fungi - 3422%3B Plants - 5037%3B Viruses - 0%3B Other Eukaryotes - 2996 (source: NCBI BLink). [Source:TAIR%3BAcc:AT1G12211
AT1G12220	0	0	0	0	0	0	0	0.0278378	0.0293719	RPS5	Disease resistance protein (CC-NBS-LRR class) family [Source:TAIR%3BAcc:AT1G12220]
AT1G12230	75.2388	67.0299	79.2036	74.1362	73.4916	67.8399	60.0119	56.1405	59.2404		Aldolase superfamily protein [Source:TAIR%3BAcc:AT1G12230
AT1G12240	39.3719	29.7774	42.8361	82.3078	82.2866	84.4915	94.1652	90.9156	79.5366	ATBETAFRUCT4	Glycosyl hydrolases family 32 protein [Source:TAIR%3BAcc:AT1G12240]
AT1G12244	23.2958	19.8145	21.6261	11.0187	11.7212	11.4025	9.36606	9.6844	9.1614		Polynucleotidyl transferase%2C ribonuclease H-like superfamily protein [Source:TAIR%3BAcc:AT1G12244
AT1G12250	99.0304	100.549	118.045	90.0153	97.7334	95.2024	93.721	112.086	108.136		Pentapeptide repeat-containing protein [Source:TAIR%3BAcc:AT1G12250
AT1G12260	1.34958	1.03743	1.30655	0.465624	0.6833	0.237456	0.405907	0.160806	0.241824	VND4	NAC 007 [Source:TAIR%3BAcc:AT1G12260]
AT1G12270	20.1604	18.9114	22.5464	12.7572	14.591	13.336	15.0759	14.9288	14.9333	Hop1	stress-inducible protein%2C putative [Source:TAIR%3BAcc:AT1G12270]
AT1G12280	4.17947	3.25614	4.1497	10.3	9.22007	9.14327	8.70022	10.0932	10.5635		LRR and NB-ARC domains-containing disease resistance protein [Source:TAIR%3BAcc:AT1G12280
AT1G12290	0.707298	0.67029	0.539871	0.981282	1.06326	1.2273	1.84022	1.25876	2.05876		Disease resistance protein (CC-NBS-LRR class) family [Source:TAIR%3BAcc:AT1G12290
AT1G12300	0.747617	0.951482	0.710804	0.741169	0.707832	0.70998	0.533796	0.767393	0.596677		Tetratricopeptide repeat (TPR)-like superfamily protein [Source:TAIR%3BAcc:AT1G12300
AT1G12310	93.6166	86.2278	74.4699	35.0958	36.1447	33.5379	33.447	36.5519	36.1582	CML13	Calcium-binding EF-hand family protein [Source:TAIR%3BAcc:AT1G12310]
AT1G12320	31.5558	30.2678	25.6941	6.27646	7.48474	6.23755	6.67931	9.30459	7.35619		Protein of unknown function (DUF1442) [Source:TAIR%3BAcc:AT1G12320
AT1G12330	47.8438	41.3231	41.7941	27.7227	30.1329	27.8679	13.0235	11.3335	13.2787		unknown protein%3B INVOLVED IN: biological_process unknown%3B LOCATED IN: chloroplast%3B EXPRESSED IN: 21 plant structures%3B EXPRESSED DURING: 12 growth stages%3B BEST Arabidopsis thaliana protein match is: unknown protein (TAIR:AT5G12900.1)%3B Has 249 Blast h /.../ 249 proteins in 27 species: Archae - 0%3B Bacteria - 0%3B Metazoa - 7%3B Fungi - 14%3B Plants - 217%3B Viruses - 0%3B Other Eukaryo…
AT1G12340	17.3212	17.1322	17.911	8.6423	6.53626	7.78942	7.97834	10.1908	9.24545		Cornichon family protein [Source:TAIR%3BAcc:AT1G12340
AT1G12350	62.3896	62.6207	55.5199	21.9815	24.721	20.0795	25.5763	36.0874	29.5731	ATCOAB	4-phospho-panto-thenoylcysteine synthetase [Source:TAIR%3BAcc:AT1G12350]
AT1G12360	13.5349	14.9341	17.1904	15.394	18.0207	14.5241	22.8418	25.3732	25.7227	KEU	Sec1/munc18-like (SM) proteins superfamily [Source:TAIR%3BAcc:AT1G12360]
AT1G12370	3.4181	2.8274	3.37873	2.92164	3.30812	4.04801	3.05577	3.11055	3.01521	PHR1	photolyase 1 [Source:TAIR%3BAcc:AT1G12370]
AT1G12380	2.43124	2.02435	1.49127	2.42095	2.22316	1.40414	0.888794	0.821186	1.09431		unknown protein%3B BEST Arabidopsis thaliana protein match is: unknown protein (TAIR:AT1G62870.1)%3B Has 173 Blast hits to 170 proteins in 34 species: Archae - 0%3B Bacteria - 4%3B Metazoa - 25%3B Fungi - 8%3B Plants - 123%3B Viruses - 7%3B Other Eukaryotes - 6 (so /.../NCBI BLink). [Source:TAIR%3BAcc:AT1G12380
AT1G12390	1.45937	1.7805	3.01327	1.09793	1.59753	1.56512	1.00613	2.30635	1.40063		Cornichon family protein [Source:TAIR%3BAcc:AT1G12390
AT1G12400	5.70508	5.88425	5.216	10.2104	7.34553	8.17217	8.95222	10.9042	10.1347		Nucleotide excision repair%2C TFIIH%2C subunit TTDA [Source:TAIR%3BAcc:AT1G12400
AT1G12410	178.127	173.899	194.572	121.979	118.748	121.847	124.135	132.462	133.445	CLPR2	CLP protease proteolytic subunit 2 [Source:TAIR%3BAcc:AT1G12410]
AT1G12411	0	0	0	0	0	0	0	0	0		unknown protein%3B Has 30201 Blast hits to 17322 proteins in 780 species: Archae - 12%3B Bacteria - 1396%3B Metazoa - 17338%3B Fungi - 3422%3B Plants - 5037%3B Viruses - 0%3B Other Eukaryotes - 2996 (source: NCBI BLink). [Source:TAIR%3BAcc:AT1G12411
AT1G12420	6.47293	5.03738	6.5117	3.32941	3.41669	3.82902	6.39203	7.84824	7.43274	ACR8	ACT domain repeat 8 [Source:TAIR%3BAcc:AT1G12420]
AT1G12423	0	0	0	0	0	0	0	0	0		unknown protein%3B Has 30201 Blast hits to 17322 proteins in 780 species: Archae - 12%3B Bacteria - 1396%3B Metazoa - 17338%3B Fungi - 3422%3B Plants - 5037%3B Viruses - 0%3B Other Eukaryotes - 2996 (source: NCBI BLink). [Source:TAIR%3BAcc:AT1G12423
AT1G12430	11.0747	10.3934	11.8504	6.84191	8.53248	6.85825	6.89901	6.68737	6.90889	PAK	armadillo repeat kinesin 3 [Source:TAIR%3BAcc:AT1G12430]
AT1G12440	70.218	81.9659	77.626	34.8818	40.4853	41.0177	61.1092	79.7351	67.771	SAP1	A20/AN1-like zinc finger family protein [Source:TAIR%3BAcc:AT1G12440]
AT1G12450	7.96929	7.74961	6.26183	3.22992	3.35167	3.04403	6.52477	9.30739	6.77045		SNARE associated Golgi protein family [Source:TAIR%3BAcc:AT1G12450
AT1G12451	0	0	0	0	0	0	0	0	0		unknown protein%3B Has 30201 Blast hits to 17322 proteins in 780 species: Archae - 12%3B Bacteria - 1396%3B Metazoa - 17338%3B Fungi - 3422%3B Plants - 5037%3B Viruses - 0%3B Other Eukaryotes - 2996 (source: NCBI BLink). [Source:TAIR%3BAcc:AT1G12451
AT1G12460	9.46019	7.00675	8.42679	8.018	8.97408	8.6576	3.60932	2.97893	2.60487		Leucine-rich repeat protein kinase family protein [Source:TAIR%3BAcc:AT1G12460
AT1G12470	9.6936	7.10764	9.30838	11.5869	13.3767	12.7041	12.2458	10.6647	12.3936		zinc ion binding [Source:TAIR%3BAcc:AT1G12470
AT1G12480	5.36648	3.63772	3.51871	4.0116	4.41514	3.27842	2.92532	2.67186	2.35595	OZS1	C4-dicarboxylate transporter/malic acid transport protein [Source:TAIR%3BAcc:AT1G12480]
AT1G12490	0	0.0363989	0	0.128413	0.101836	0	0.296096	0.355311	0		F-box associated ubiquitination effector family protein [Source:TAIR%3BAcc:AT1G12490
AT1G12500	37.4072	35.1463	36.2188	44.4612	53.3549	49.9421	39.752	37.9655	32.2085		Nucleotide-sugar transporter family protein [Source:TAIR%3BAcc:AT1G12500
AT1G12510	0	0	0	0	0	0	0	0	0		pre-tRNA [Source:TAIR%3BAcc:AT1G12510
AT1G12520	32.337	28.9282	50.3988	31.9931	49.9806	40.209	21.9445	26.8577	26.6436	ATCCS	copper chaperone for SOD1 [Source:TAIR%3BAcc:AT1G12520]
AT1G12530	8.83293	9.85498	8.75005	7.36636	8.06815	7.39574	9.60423	7.94054	8.47987		unknown protein%3B BEST Arabidopsis thaliana protein match is: unknown protein (TAIR:AT1G56420.1)%3B Has 54 Blast hits to 53 proteins in 13 species: Archae - 0%3B Bacteria - 0%3B Metazoa - 0%3B Fungi - 0%3B Plants - 54%3B Viruses - 0%3B Other Eukaryotes - 0 (source /.../ BLink). [Source:TAIR%3BAcc:AT1G12530
AT1G12540	0	0	0	0	0	0	0	0	0	BHLH55	basic helix-loop-helix (bHLH) DNA-binding superfamily protein [Source:TAIR%3BAcc:AT1G12540]
AT1G12550	7.3079	7.0867	9.12314	20.0595	18.1941	19.1043	21.2607	24.2477	24.7648	HPR3	D-isomer specific 2-hydroxyacid dehydrogenase family protein [Source:TAIR%3BAcc:AT1G12550]
AT1G12560	0	0	0	0	0	0	0	0	0	ATEXPA7	expansin A7 [Source:TAIR%3BAcc:AT1G12560]
AT1G12570	2.01299	1.64012	2.4136	1.03496	0.817548	0.868881	0.60328	0.252269	0.221408		Glucose-methanol-choline (GMC) oxidoreductase family protein [Source:TAIR%3BAcc:AT1G12570
AT1G12580	17.4014	22.494	30.9302	32.3399	31.11	28.7152	45.2867	45.0105	41.9433	PEPKR1	phosphoenolpyruvate carboxylase-related kinase 1 [Source:TAIR%3BAcc:AT1G12580]
AT1G12590	0	0	0.530823	0	0	0.153119	0.18067	0.112898	0.447134		pre-tRNA [Source:TAIR%3BAcc:AT1G12590
AT1G12600	0.346717	0.436127	0.439267	0.0683718	0.243628	0.122436	0.117863	0.141797	0.223193	UTR4	UDP-N-acetylglucosamine (UAA) transporter family [Source:TAIR%3BAcc:AT1G12600]
AT1G12610	0.0948279	0.82304	2.65752	25.0803	4.30439	0.45311	60.822	19.1236	1.55451	DDF1	Integrase-type DNA-binding superfamily protein [Source:TAIR%3BAcc:AT1G12610]
AT1G12620	1.87722	1.88906	2.05499	1.48023	1.23497	1.6389	1.47902	1.53302	1.48751		Pentatricopeptide repeat (PPR) superfamily protein [Source:TAIR%3BAcc:AT1G12620
AT1G12630	0.10491	0.395989	0.199086	0.0932084	0.335486	0.452006	0.328282	0.485179	0.300878	ERF027	Integrase-type DNA-binding superfamily protein [Source:TAIR%3BAcc:AT1G12630]
AT1G12640	10.6522	10.5679	15.7718	17.9724	20.8107	20.0378	24.4252	21.3888	20.9901		MBOAT (membrane bound O-acyl transferase) family protein [Source:TAIR%3BAcc:AT1G12640
AT1G12650	23.7669	23.1806	19.4155	9.42076	11.215	9.66721	9.87705	10.2267	10.0163		unknown protein%3B CONTAINS InterPro DOMAIN/s: Protein of unknown function DUF947 (InterPro:IPR009292)%3B Has 700 Blast hits to 631 proteins in 192 species: Archae - 0%3B Bacteria - 32%3B Metazoa - 138%3B Fungi - 168%3B Plants - 60%3B Viruses - 0%3B Other Eukaryote /.../2 (source: NCBI BLink). [Source:TAIR%3BAcc:AT1G12650
AT1G12660	0	0	0	0	0	0	0	0	0		Predicted to encode a PR (pathogenesis-related) protein. Belongs to the plant thionin (PR-13) family with the following members: At1g66100%2C At5g36910%2C At1g72260%2C At2g15010%2C At1g12663%2C At1g12660. [Source:TAIR%3BAcc:AT1G12660
AT1G12663	0	0.189499	0	0	0	0	0	0	0		Predicted to encode a PR (pathogenesis-related) protein. Belongs to the plant thionin (PR-13) family with the following members: At1g66100%2C At5g36910%2C At1g72260%2C At2g15010%2C At1g12663%2C At1g12660. [Source:TAIR%3BAcc:AT1G12663
AT1G12665	0	0	0	0	0	0	0	0	0		Encodes a Plant thionin family protein [Source:TAIR%3BAcc:AT1G12665
AT1G12667	0	0	0	0	0	0	0	0	0		Encodes a Plant thionin family protein [Source:TAIR%3BAcc:AT1G12667
AT1G12669	0	0	0	0	0	0	0	0	0		Encodes a Plant thionin family protein [pseudogene] [Source:TAIR%3BAcc:AT1G12669
AT1G12670	0.651756	0.245762	0	0	0.350882	0.355036	0	0	0		Encodes a Plant thionin family protein [pseudogene] [Source:TAIR%3BAcc:AT1G12670
AT1G12672	0.203253	1.04534	0.578606	4.51443	5.32325	6.01657	2.22413	2.72533	3.88781		unknown protein%3B LOCATED IN: endomembrane system%3B BEST Arabidopsis thaliana protein match is: unknown protein (TAIR:AT1G12663.1)%3B Has 4 Blast hits to 4 proteins in 1 species: Archae - 0%3B Bacteria - 0%3B Metazoa - 0%3B Fungi - 0%3B Plants - 4%3B Viruses - 0%3B /.../ Eukaryotes - 0 (source: NCBI BLink). [Source:TAIR%3BAcc:AT1G12672
AT1G12680	10.751	11.498	11.3649	9.96566	9.9857	8.90471	13.4539	14.3125	14.1598	PEPKR2	phosphoenolpyruvate carboxylase-related kinase 2 [Source:TAIR%3BAcc:AT1G12680]
AT1G12700	1.1933	1.5657	1.36133	0.667701	0.829171	0.638475	0.762316	0.910741	0.586795		ATP binding%3Bnucleic acid binding%3Bhelicases [Source:TAIR%3BAcc:AT1G12700
AT1G12710	16.6028	24.3016	12.4662	4.18985	4.324	3.56712	7.73624	13.9246	9.23007	AtPP2-A12	phloem protein 2-A12 [Source:TAIR%3BAcc:AT1G12710]
AT1G12720	0	0	0	0	0	0	0	0	0		transposable element gene [Source:TAIR%3BAcc:AT1G12720
AT1G12725	0	0	0	0	0	0	0	0	0		transposable element gene [Source:TAIR%3BAcc:AT1G12725
AT1G12730	3.54128	4.65248	3.43417	1.28043	2.07931	1.73993	2.14748	3.35361	2.21681		GPI transamidase subunit PIG-U [Source:TAIR%3BAcc:AT1G12730
AT1G12740	0	0.03737	0.0705968	0	0	0	0	0	0	CYP87A2	cytochrome P450%2C family 87%2C subfamily A%2C polypeptide 2 [Source:TAIR%3BAcc:AT1G12740]
AT1G12750	5.8403	5.98593	4.5563	1.43955	1.93727	1.22137	1.69001	2.6202	2.64663	RBL6	RHOMBOID-like protein 6 [Source:TAIR%3BAcc:AT1G12750]
AT1G12760	20.6932	23.5928	19.2011	14.2	13.3741	12.826	24.8776	31.2828	25.9332		Zinc finger%2C C3HC4 type (RING finger) family protein [Source:TAIR%3BAcc:AT1G12760
AT1G12770	38.9595	38.0461	37.119	19.3447	18.8293	18.8046	24.9498	22.6286	22.1684	ISE1	P-loop containing nucleoside triphosphate hydrolases superfamily protein [Source:TAIR%3BAcc:AT1G12770]
AT1G12775	0.801928	1.03755	0.740505	0.548816	0.818888	0.870307	0.673996	0.947555	0.754013		Pentatricopeptide repeat (PPR) superfamily protein [Source:TAIR%3BAcc:AT1G12775
AT1G12780	37.5878	62.6897	74.5777	21.1706	27.1744	22.9712	59.9933	77.1881	61.5522	UGE1	UDP-D-glucose/UDP-D-galactose 4-epimerase 1 [Source:TAIR%3BAcc:AT1G12780]
AT1G12790	6.7898	7.316	6.93786	2.38752	2.65746	1.85682	3.18371	4.52044	3.54387		CONTAINS InterPro DOMAIN/s: RuvA domain 2-like (InterPro:IPR010994)%3B Has 29 Blast hits to 29 proteins in 9 species: Archae - 0%3B Bacteria - 2%3B Metazoa - 0%3B Fungi - 0%3B Plants - 27%3B Viruses - 0%3B Other Eukaryotes - 0 (source: NCBI BLink). [Source:TAIR%3BAcc:AT1G12790
AT1G12800	167.359	145.342	165.034	111.053	126.274	113.801	96.3554	98.2619	103.338		Nucleic acid-binding%2C OB-fold-like protein [Source:TAIR%3BAcc:AT1G12800
AT1G12805	0	0	0	0	0	0	0	0	0		nucleotide binding [Source:TAIR%3BAcc:AT1G12805
AT1G12810	23.6806	25.0539	23.0514	25.9314	26.9635	24.3801	33.8077	36.411	34.031		proline-rich family protein [Source:TAIR%3BAcc:AT1G12810
AT1G12820	22.0978	22.7609	17.7341	26.04	28.353	26.4104	26.7432	28.449	27.1043	AFB3	auxin signaling F-box 3 [Source:TAIR%3BAcc:AT1G12820]
AT1G12830	13.7469	14.7844	13.165	6.60987	6.78357	8.71964	8.23121	8.97387	7.83136		unknown protein%3B FUNCTIONS IN: molecular_function unknown%3B INVOLVED IN: biological_process unknown%3B LOCATED IN: cellular_component unknown%3B EXPRESSED IN: 23 plant structures%3B EXPRESSED DURING: 13 growth stages%3B Has 39778 Blast hits to 22088 proteins /.../60 species: Archae - 152%3B Bacteria - 6161%3B Metazoa - 14109%3B Fungi - 6144%3B Plants - 2156%3B Viruses - 601%3B Other Eukaryotes…
AT1G12840	85.1864	78.9044	88.4696	116.184	117.073	119.382	114.73	116.126	119.541	DET3	vacuolar ATP synthase subunit C (VATC) / V-ATPase C subunit / vacuolar proton pump C subunit (DET3) [Source:TAIR%3BAcc:AT1G12840]
AT1G12845	58.0521	46.5022	38.8952	4.48099	3.31843	4.2787	2.12835	1.78649	2.15355		unknown protein%3B FUNCTIONS IN: molecular_function unknown%3B INVOLVED IN: biological_process unknown%3B LOCATED IN: endomembrane system%3B EXPRESSED IN: 22 plant structures%3B EXPRESSED DURING: 13 growth stages%3B Has 8 Blast hits to 8 proteins in 4 species: /.../ - 0%3B Bacteria - 0%3B Metazoa - 0%3B Fungi - 0%3B Plants - 8%3B Viruses - 0%3B Other Eukaryotes - 0 (source: NCBI BLink). [Source:T…
AT1G12850	19.9885	18.4434	17.2014	14.8423	15.5546	15.1721	15.3701	14.7385	15.5539		Phosphoglycerate mutase family protein [Source:TAIR%3BAcc:AT1G12850
AT1G12855	0.232829	0.200826	0.189654	0.029513	0.0350259	0.0703773	0	0.0305935	0.0321429		F-box family protein [Source:TAIR%3BAcc:AT1G12855
AT1G12860	96.0352	87.5201	78.6959	9.78883	14.1474	9.70746	8.52137	10.0977	6.48924	SCRM2	basic helix-loop-helix (bHLH) DNA-binding superfamily protein [Source:TAIR%3BAcc:AT1G12860]
AT1G12870	0	0	0	0	0	0	0.0403344	0	0		F-box and associated interaction domains-containing protein [Source:TAIR%3BAcc:AT1G12870
AT1G12880	6.75903	6.81454	6.17529	8.19745	12.8631	8.11711	7.6642	12.1196	9.94428	atnudt12	nudix hydrolase homolog 12 [Source:TAIR%3BAcc:AT1G12880]
AT1G12890	0.177572	0.268053	0.168534	1.10409	1.22715	1.14336	0.644879	0.73822	0	ERF088	Integrase-type DNA-binding superfamily protein [Source:TAIR%3BAcc:AT1G12890]
AT1G12900	2798.63	2614.82	3324.19	2841.81	2705.53	2747.96	1912.94	1746.04	1860.07	GAPA-2	glyceraldehyde 3-phosphate dehydrogenase A subunit 2 [Source:TAIR%3BAcc:AT1G12900]
AT1G12910	19.8177	22.1068	22.8704	17.2758	15.9954	17.5464	23.0227	24.2219	26.7179	ATAN11	Transducin/WD40 repeat-like superfamily protein [Source:TAIR%3BAcc:AT1G12910]
AT1G12920	53.1682	52.4511	49.1713	32.4312	33.428	36.4154	30.4254	33.0028	34.3239	ERF1-2	eukaryotic release factor 1-2 [Source:TAIR%3BAcc:AT1G12920]
AT1G12930	5.6333	6.70993	6.6126	7.13988	8.19543	7.05321	7.69298	7.99256	7.18144		ARM repeat superfamily protein [Source:TAIR%3BAcc:AT1G12930
AT1G12935	0	0	0	0	0	0	0	0	0		transposable element gene [Source:TAIR%3BAcc:AT1G12935
AT1G12938	0	0	0	0	0	0	0	0	0		unknown protein%3B Has 30201 Blast hits to 17322 proteins in 780 species: Archae - 12%3B Bacteria - 1396%3B Metazoa - 17338%3B Fungi - 3422%3B Plants - 5037%3B Viruses - 0%3B Other Eukaryotes - 2996 (source: NCBI BLink). [Source:TAIR%3BAcc:AT1G12938
AT1G12940	0.0267203	0	0	0.0711194	0.196744	0.0282209	0.0271395	0.171949	0.180934	ATNRT2.5	nitrate transporter2.5 [Source:TAIR%3BAcc:AT1G12940]
AT1G12950	0.128546	0.0970173	0	0.0684268	0.081114	0	0.104414	0.0708978	0	RSH2	root hair specific 2 [Source:TAIR%3BAcc:AT1G12950]
AT1G12960	0	0	0	0	0	0	0	0	0	RPL27AA	Ribosomal protein L18e/L15 superfamily protein [Source:TAIR%3BAcc:AT1G12960]
AT1G12970	3.88355	4.06844	3.69101	4.2942	4.51353	5.02286	7.3648	9.69983	10.5656	PIRL3	plant intracellular ras group-related LRR 3 [Source:TAIR%3BAcc:AT1G12970]
AT1G12980	0.0396483	0	0.0753454	0	0	0	0	0	0	ESR1	Integrase-type DNA-binding superfamily protein [Source:TAIR%3BAcc:AT1G12980]
AT1G12990	15.3054	14.8175	13.8128	20.3874	18.7938	19.7531	34.3295	28.8852	23.5445		beta-1%2C4-N-acetylglucosaminyltransferase family protein [Source:TAIR%3BAcc:AT1G12990
AT1G13000	9.68204	10.399	9.08628	5.4031	6.37721	5.10771	8.84494	8.58946	9.27321		Protein of unknown function (DUF707) [Source:TAIR%3BAcc:AT1G13000
AT1G13010	0	0	0	0	0	0	0	0	0		pre-tRNA [Source:TAIR%3BAcc:AT1G13010
AT1G13020	17.1511	13.5767	16.2443	24.5224	25.3288	25.7728	18.0013	18.2997	18.9576	EIF4B2	eukaryotic initiation factor 4B2 [Source:TAIR%3BAcc:AT1G13020]
AT1G13030	6.03416	6.00897	4.74028	1.89586	2.66405	1.96652	2.01766	1.88671	2.04884		sphere organelles protein-related [Source:TAIR%3BAcc:AT1G13030
AT1G13040	1.8777	1.27776	1.63826	0.409679	0.421216	0.683441	0.438319	0.537839	0.892746		Pentatricopeptide repeat (PPR-like) superfamily protein [Source:TAIR%3BAcc:AT1G13040
AT1G13050	5.48798	4.66251	2.29685	1.9311	2.0018	1.7083	1.6081	1.01327	1.28507		unknown protein%3B BEST Arabidopsis thaliana protein match is: unknown protein (TAIR:AT3G26350.1)%3B Has 538 Blast hits to 510 proteins in 88 species: Archae - 0%3B Bacteria - 23%3B Metazoa - 81%3B Fungi - 36%3B Plants - 361%3B Viruses - 8%3B Other Eukaryotes - 29 /.../e: NCBI BLink). [Source:TAIR%3BAcc:AT1G13050
AT1G13060	71.5211	69.7609	76.2909	60.4047	62.914	66.999	71.9819	70.4208	71.6717	PBE1	20S proteasome beta subunit E1 [Source:TAIR%3BAcc:AT1G13060]
AT1G13070	0.0586086	0.0884671	0	0.0260001	0	0	0.0297904	0	0	CYP71B27	putative cytochrome P450 [Source:TAIR%3BAcc:AT1G13070]
AT1G13080	21.611	14.1811	18.2028	64.7283	60.0662	58.1783	33.4295	33.5042	35.533	CYP71B2	cytochrome P450%2C family 71%2C subfamily B%2C polypeptide 2 [Source:TAIR%3BAcc:AT1G13080]
AT1G13090	32.7717	29.8578	28.4246	44.8344	47.8361	48.8868	48.7389	53.7317	54.6301	CYP71B28	cytochrome P450%2C family 71%2C subfamily B%2C polypeptide 28 [Source:TAIR%3BAcc:AT1G13090]
AT1G13100	4.66146	4.50982	5.91672	6.38444	7.64058	6.71542	9.38856	10.8179	10.9779	CYP71B29	cytochrome P450%2C family 71%2C subfamily B%2C polypeptide 29 [Source:TAIR%3BAcc:AT1G13100]
AT1G13110	32.2122	34.7423	35.6809	26.7073	28.6215	31.9672	47.3097	56.8899	63.4945	CYP71B7	cytochrome P450%2C family 71 subfamily B%2C polypeptide 7 [Source:TAIR%3BAcc:AT1G13110]
AT1G13120	10.787	9.00644	7.91438	6.26815	7.32372	6.02146	5.29188	6.19813	6.98915		Embryo defective 1745 protein%3B Putative uncharacterized protein At1g13120 [Source:UniProtKB/TrEMBL%3BAcc:Q0WPZ7
AT1G13130	0.0526393	0.0794567	0	0.0467016	0	0	0.0267288	0.0483899	0		Cellulase (glycosyl hydrolase family 5) protein [Source:TAIR%3BAcc:AT1G13130
AT1G13140	0.715056	1.0229	0.802626	0.226568	0.398664	0.188746	0.118496	0.278556	0.16908	CYP86C3	cytochrome P450%2C family 86%2C subfamily C%2C polypeptide 3 [Source:TAIR%3BAcc:AT1G13140]
AT1G13145	13.9295	12.2778	8.67425	3.87023	5.60661	5.20469	5.05182	3.36196	6.06841		pseudogene of unknown protein [Source:TAIR%3BAcc:AT1G13145
AT1G13150	1.10685	0.796514	0.733992	0.548084	0.67678	0.244614	0.313627	0.6152	0.498073	CYP86C4	cytochrome P450%2C family 86%2C subfamily C%2C polypeptide 4 [Source:TAIR%3BAcc:AT1G13150]
AT1G13160	15.6139	11.8487	13.0434	7.82586	8.47605	7.28104	5.44155	5.03169	5.45538		ARM repeat superfamily protein [Source:TAIR%3BAcc:AT1G13160
AT1G13170	9.47562	8.64386	7.60624	7.29885	7.75997	6.6147	5.09323	4.88923	4.80487	ORP1D	OSBP(oxysterol binding protein)-related protein 1D [Source:TAIR%3BAcc:AT1G13170]
AT1G13180	4.50593	5.18385	4.09781	1.96635	1.9207	1.56822	2.37296	2.73116	1.93269	DIS1	Actin-like ATPase superfamily protein [Source:TAIR%3BAcc:AT1G13180]
AT1G13190	15.362	15.326	20.3079	16.421	16.543	18.8978	28.8755	25.7465	26.534		RNA-binding (RRM/RBD/RNP motifs) family protein [Source:TAIR%3BAcc:AT1G13190
AT1G13195	4.42547	5.53111	4.76304	7.11032	4.80533	4.45483	7.80133	8.73596	7.96465		RING/U-box superfamily protein [Source:TAIR%3BAcc:AT1G13195
AT1G13200	0	0.0283239	0.0713213	0.133208	0.0790975	0.0397472	0	0.0345306	0		F-box and associated interaction domains-containing protein [Source:TAIR%3BAcc:AT1G13200
AT1G13210	6.29749	7.03925	7.82564	5.60489	7.41483	7.06943	24.58	24.7822	31.7334	ACA.l	autoinhibited Ca2+/ATPase II [Source:TAIR%3BAcc:AT1G13210]
AT1G13220	6.92628	5.67386	7.15168	5.77985	6.47088	5.54185	6.25327	6.3865	6.83394	LINC2	nuclear matrix constituent protein-related [Source:TAIR%3BAcc:AT1G13220]
AT1G13230	0.0678077	0.307058	0.161095	0	0.107119	0.0358744	0.0345209	0.0623722	0	PII-2	Leucine-rich repeat (LRR) family protein [Source:TAIR%3BAcc:AT1G13230]
AT1G13240	0	0	0.273989	0.129987	0.149527	0	0	0.583644	0		pre-tRNA [Source:TAIR%3BAcc:AT1G13240
AT1G13245	126.727	128.97	96.9914	66.8535	86.7407	91.4635	65.805	147.503	137.176	RTFL17	ROTUNDIFOLIA like 17 [Source:TAIR%3BAcc:AT1G13245]
AT1G13250	15.8369	15.8523	13.0094	10.569	12.8971	10.9694	11.6825	10.524	12.872	GATL3	galacturonosyltransferase-like 3 [Source:TAIR%3BAcc:AT1G13250]
AT1G13260	17.705	32.834	21.0909	30.4764	23.836	21.1524	106.272	114.915	68.8796	RAV1	related to ABI3/VP1 1 [Source:TAIR%3BAcc:AT1G13260]
AT1G13270	58.8763	58.2084	48.9709	17.6277	15.5914	16.4377	15.0827	14.3352	16.9028	MAP1C	methionine aminopeptidase 1B [Source:TAIR%3BAcc:AT1G13270]
AT1G13280	19.2465	13.844	12.2788	20.2512	21.1166	20.4351	18.1506	17.6753	17.3687	AOC4	allene oxide cyclase 4 [Source:TAIR%3BAcc:AT1G13280]
AT1G13290	0	0	0	0	0	0	0	0	0	DOT5	C2H2-like zinc finger protein [Source:TAIR%3BAcc:AT1G13290]
AT1G13300	0	0	0.0380664	0	0	0	0.122637	0.0737401	0	HRS1	myb-like transcription factor family protein [Source:TAIR%3BAcc:AT1G13300]
AT1G13310	0	0	0.0327994	0.0306261	0.18177	0.0730538	0.316355	0.222249	0.200088		Endosomal targeting BRO1-like domain-containing protein [Source:TAIR%3BAcc:AT1G13310
AT1G13320	23.4538	21.2813	24.3789	24.6336	24.5604	24.1751	25.3736	24.8403	28.4051	PP2AA3	protein phosphatase 2A subunit A3 [Source:TAIR%3BAcc:AT1G13320]
AT1G13330	2.17075	1.71451	1.63044	0.403263	0.266593	0.16094	0.413571	0.60448	0.681198	AHP2	Arabidopsis Hop2 homolog [Source:TAIR%3BAcc:AT1G13330]
AT1G13340	1.07471	0.737375	0.804691	0.520138	0.720103	0.65451	4.4082	3.65428	3.8085		Regulator of Vps4 activity in the MVB pathway protein [Source:TAIR%3BAcc:AT1G13340
AT1G13350	23.0697	19.114	17.0606	13.907	18.0836	14.4548	14.3993	18.107	17.1441		Protein kinase superfamily protein [Source:TAIR%3BAcc:AT1G13350
AT1G13360	46.1463	31.5815	30.3917	114.604	92.215	77.5756	54.566	90.12	77.9452		unknown protein%3B BEST Arabidopsis thaliana protein match is: unknown protein (TAIR:AT3G25870.1)%3B Has 69 Blast hits to 69 proteins in 16 species: Archae - 0%3B Bacteria - 0%3B Metazoa - 6%3B Fungi - 0%3B Plants - 63%3B Viruses - 0%3B Other Eukaryotes - 0 (source /.../ BLink). [Source:TAIR%3BAcc:AT1G13360
AT1G13370	0.546542	0.412514	0.43223	0.0809136	0.290653	0	0	0.0841643	0.0872589		Histone superfamily protein [Source:TAIR%3BAcc:AT1G13370
AT1G13380	34.2318	39.2668	33.3161	18.91	23.2574	21.4571	26.0239	25.8486	23.2771		Protein of unknown function (DUF1218) [Source:TAIR%3BAcc:AT1G13380
AT1G13390	15.0157	12.5897	9.87679	9.31482	11.8061	8.87467	8.78211	14.0995	11.5537		unknown protein%3B BEST Arabidopsis thaliana protein match is: unknown protein (TAIR:AT1G68490.1)%3B Has 114 Blast hits to 114 proteins in 18 species: Archae - 0%3B Bacteria - 0%3B Metazoa - 0%3B Fungi - 0%3B Plants - 114%3B Viruses - 0%3B Other Eukaryotes - 0 (sou /.../CBI BLink). [Source:TAIR%3BAcc:AT1G13390
AT1G13400	0	0.907703	0.403025	0	0	0	0	0	0	NUB	C2H2 and C2HC zinc fingers superfamily protein [Source:TAIR%3BAcc:AT1G13400]
AT1G13410	0.801879	0.722337	0.368798	0.206542	0.435277	0.109255	0.210121	0.0475561	0.22523		Tetratricopeptide repeat (TPR)-like superfamily protein [Source:TAIR%3BAcc:AT1G13410
AT1G13420	0.204995	0.185657	0.506412	0	0.172926	0.130385	0.167389	0	0.0395736	ATST4B	sulfotransferase 4B [Source:TAIR%3BAcc:AT1G13420]
AT1G13430	0	0	0	0.0703682	0	0	0.0808996	0	0	ATST4C	sulfotransferase 4C [Source:TAIR%3BAcc:AT1G13430]
AT1G13440	716.52	616.715	969.977	2154.17	2179.61	2155.95	1616.41	1389.84	1589	GAPC-2	glyceraldehyde-3-phosphate dehydrogenase C2 [Source:TAIR%3BAcc:AT1G13440]
AT1G13448	3.99177	3.58182	2.76426	2.38366	3.29814	2.84188	4.62944	4.51884	4.13137		other RNA [Source:TAIR%3BAcc:AT1G13448
AT1G13450	11.7453	13.4314	12.9293	8.31443	10.8705	9.26614	11.7917	15.1468	15.3334	GT-1	Homeodomain-like superfamily protein [Source:TAIR%3BAcc:AT1G13450]
AT1G13460	5.78263	5.7126	6.616	6.2925	7.0182	7.06509	3.73553	5.15342	5.2952	B'THETA	Protein phosphatase 2A regulatory B subunit family protein [Source:TAIR%3BAcc:AT1G13460]
AT1G13470	1.62844	0.994924	0.478936	18.373	22.1505	22.223	30.3304	18.4458	30.2117		Protein of unknown function (DUF1262) [Source:TAIR%3BAcc:AT1G13470
AT1G13480	0	0	0	0	0	0	0.0371855	0	0.0352441		Protein of unknown function (DUF1262) [Source:TAIR%3BAcc:AT1G13480
AT1G13485	0	0	0	0	0	0	0	0	0		unknown protein%3B FUNCTIONS IN: molecular_function unknown%3B INVOLVED IN: biological_process unknown%3B LOCATED IN: cellular_component unknown%3B Has 0 Blast hits to 0 proteins in 0 species (source: NCBI BLink). [Source:TAIR%3BAcc:AT1G13485
AT1G13490	0	0	0	0	0	0	0	0	0		Protein of unknown function (DUF1262) [Source:TAIR%3BAcc:AT1G13490
AT1G13500	0.129554	0	0	0	0	0	0	0	0		Protein of unknown function (DUF1262) [Source:TAIR%3BAcc:AT1G13500
AT1G13510	0	0.0235941	0	0	0	0	0	0	0		Protein of unknown function (DUF1262) [Source:TAIR%3BAcc:AT1G13510
AT1G13520	0	0	0	0.0345335	0	0.0824618	0.793847	0	0.0375746		Protein of unknown function (DUF1262) [Source:TAIR%3BAcc:AT1G13520
AT1G13530	0.086636	0	0.123467	0	0.0456951	0.137843	0.309748	0.478513	0.626958		Protein of unknown function (DUF1262) [Source:TAIR%3BAcc:AT1G13530
AT1G13540	0.118277	0.208288	0.299691	0.139946	0.374051	0.292437	0.361976	0.907038	0.494833		Protein of unknown function (DUF1262) [Source:TAIR%3BAcc:AT1G13540
AT1G13550	0.0388439	0.0293164	0	0.0689396	0.0409439	0.0823082	0.316945	0.285956	0.26254		Protein of unknown function (DUF1262) [Source:TAIR%3BAcc:AT1G13550
AT1G13560	39.7551	40.0712	40.2127	36.8318	38.7774	36.7087	48.8402	48.9729	50.9332	AAPT1	aminoalcoholphosphotransferase 1 [Source:TAIR%3BAcc:AT1G13560]
AT1G13570	8.90567	8.39056	10.7342	3.81995	5.08946	4.30109	5.12659	5.58577	5.50316		F-box/RNI-like superfamily protein [Source:TAIR%3BAcc:AT1G13570
AT1G13580	9.18849	9.80786	7.95761	4.73928	4.65141	4.12072	4.87744	5.11059	4.86273	LAG13	LAG1 longevity assurance homolog 3 [Source:TAIR%3BAcc:AT1G13580]
AT1G13590	0	0	0	0	0	0	0	0	0	ATPSK1	phytosulfokine 1 precursor [Source:TAIR%3BAcc:AT1G13590]
AT1G13600	0	0.255658	0.241135	0	0.179952	0.544691	0	0.156434	0.0811977	AtbZIP58	basic leucine-zipper 58 [Source:TAIR%3BAcc:AT1G13600]
AT1G13605	0	0	0	0	0	0	0	0	0.416543		Encodes a defensin-like (DEFL) family protein. [Source:TAIR%3BAcc:AT1G13605
AT1G13607	0	0	0	0	0	0	0	0	0		Defensin-like (DEFL) family protein [Source:TAIR%3BAcc:AT1G13607
AT1G13608	0.562368	0	0	0	0	0	0	0	0		Defensin-like (DEFL) family protein [Source:TAIR%3BAcc:AT1G13608
AT1G13609	0.644093	1.79048	0	1.51219	0	0.477873	0	0	0		Defensin-like (DEFL) family protein [Source:TAIR%3BAcc:AT1G13609
AT1G13610	0	0	0	0	0	0	0	0	0		alpha/beta-Hydrolases superfamily protein [Source:TAIR%3BAcc:AT1G13610
AT1G13620	0	0	0	0	0	0	0.198475	0	0	RGF2	Encodes a root meristem growth factor (RGF). Belongs to a family of functionally redundant homologous peptides that are secreted%2C tyrosine-sulfated%2C and expressed mainly in the stem cell area and the innermost layer of central columella cells. RGFs /.../equired for maintenance of the root stem cell niche and transit amplifying cell proliferation. Members of this family include: At5g60810 (RGF…
AT1G13630	1.71299	1.28761	0.984918	0.943164	1.04629	1.26688	0.50447	0.675148	0.354106		Tetratricopeptide repeat (TPR)-like superfamily protein [Source:TAIR%3BAcc:AT1G13630
AT1G13635	0.0514695	0.0388451	0.0977812	0.0913675	0	0	0	0	0.148803		DNA glycosylase superfamily protein [Source:TAIR%3BAcc:AT1G13635
AT1G13640	9.67369	8.94343	14.0816	14.0642	14.6169	14.3382	11.1861	12.7845	14.1168	F21F23.8	Phosphatidylinositol 3- and 4-kinase family protein [Source:TAIR%3BAcc:AT1G13640]
AT1G13650	307.724	283.864	243.987	165.248	193.854	175.335	128.323	160.931	146.821		BEST Arabidopsis thaliana protein match is: 18S pre-ribosomal assembly protein gar2-related (TAIR:AT2G03810.4)%3B Has 3688 Blast hits to 1629 proteins in 255 species: Archae - 22%3B Bacteria - 222%3B Metazoa - 684%3B Fungi - 292%3B Plants - 62%3B Viruses - 14%3B /.../Eukaryotes - 2392 (source: NCBI BLink). [Source:TAIR%3BAcc:AT1G13650
AT1G13660	0.0368777	0	0	0	0.0774709	0	0.0373499	0.0677581	0		transposable element gene [Source:TAIR%3BAcc:AT1G13660
AT1G13670	0.875567	1.47416	1.47094	0.0597991	0.0713452	0.287562	0.555029	0.869729	0.453263		unknown protein%3B Has 22 Blast hits to 22 proteins in 7 species: Archae - 0%3B Bacteria - 0%3B Metazoa - 0%3B Fungi - 0%3B Plants - 22%3B Viruses - 0%3B Other Eukaryotes - 0 (source: NCBI BLink). [Source:TAIR%3BAcc:AT1G13670
AT1G13680	0	0	0	0	0	0	0	0	0		PLC-like phosphodiesterases superfamily protein [Source:TAIR%3BAcc:AT1G13680
AT1G13690	22.8074	22.2878	21.9577	12.4948	12.1702	16.8804	13.5701	15.5837	11.7871	ATE1	ATPase E1 [Source:TAIR%3BAcc:AT1G13690]
AT1G13700	22.0127	34.2962	27.736	3.63809	4.48962	5.27017	23.1648	31.5088	18.3387	PGL1	6-phosphogluconolactonase 1 [Source:TAIR%3BAcc:AT1G13700]
AT1G13710	0.333812	0.542635	0.756611	0	0.0270049	0	0.0260713	0	0	CYP78A5	cytochrome P450%2C family 78%2C subfamily A%2C polypeptide 5 [Source:TAIR%3BAcc:AT1G13710]
AT1G13720	0	0	0	0	0	0	0	0	0		pre-tRNA [Source:TAIR%3BAcc:AT1G13720
AT1G13730	22.1303	18.9254	17.68	13.0423	14.5973	13.3114	9.0551	8.56212	8.59921		Nuclear transport factor 2 (NTF2) family protein with RNA binding (RRM-RBD-RNP motifs) domain [Source:TAIR%3BAcc:AT1G13730
AT1G13740	5.54474	7.03494	7.03579	2.65925	2.96512	2.66123	4.84564	6.89006	6.23034	AFP2	ABI five binding protein 2 [Source:TAIR%3BAcc:AT1G13740]
AT1G13750	1.5548	1.05611	1.14015	3.74387	3.6419	4.80347	7.79365	4.93961	6.98779		Purple acid phosphatases superfamily protein [Source:TAIR%3BAcc:AT1G13750
AT1G13755	0	0	0	0	0	0	0	0	0		Defensin-like (DEFL) family protein [Source:TAIR%3BAcc:AT1G13755
AT1G13760	0	0	0	0	0	0	0	0	0		unknown protein%3B FUNCTIONS IN: molecular_function unknown%3B INVOLVED IN: biological_process unknown%3B LOCATED IN: endomembrane system%3B Has 30201 Blast hits to 17322 proteins in 780 species: Archae - 12%3B Bacteria - 1396%3B Metazoa - 17338%3B Fungi - 3422%3B /.../ - 5037%3B Viruses - 0%3B Other Eukaryotes - 2996 (source: NCBI BLink). [Source:TAIR%3BAcc:AT1G13760
AT1G13770	10.6191	8.52272	8.44858	3.55782	5.80399	3.86802	4.00338	4.78546	4.34065	RUS3	Protein of unknown function%2C DUF647 [Source:TAIR%3BAcc:AT1G13770]
AT1G13780	5.42795	5.50621	4.38222	1.70887	3.16304	2.12803	3.58951	3.97127	3.86598		F-box/RNI-like/FBD-like domains-containing protein [Source:TAIR%3BAcc:AT1G13780
AT1G13790	4.11471	4.16452	4.10997	1.85028	1.67318	1.71885	1.07565	1.62012	1.35896		XH/XS domain-containing protein [Source:TAIR%3BAcc:AT1G13790
AT1G13800	0.751441	0.696031	0.649452	0.318136	0.358687	0.43182	0.44951	0.172566	0.281262		Tetratricopeptide repeat (TPR)-like superfamily protein [Source:TAIR%3BAcc:AT1G13800
AT1G13810	7.26248	5.63958	6.02273	5.51367	5.57841	6.0537	5.44358	5.02319	5.50992		Restriction endonuclease%2C type II-like superfamily protein [Source:TAIR%3BAcc:AT1G13810
AT1G13820	80.3478	73.0343	65.6895	49.8654	51.5201	49.4707	45.319	52.9756	52.5622		alpha/beta-Hydrolases superfamily protein [Source:TAIR%3BAcc:AT1G13820
AT1G13830	0.130326	0.245908	0.0618795	0.28927	0.483008	0.347576	1.81098	0.300472	0.438682		Carbohydrate-binding X8 domain superfamily protein [Source:TAIR%3BAcc:AT1G13830
AT1G13840	0	0	0	0	0.441668	0	0	0	0		pre-tRNA [Source:TAIR%3BAcc:AT1G13840
AT1G13850	0	0	0	0	0.441668	0	0	0	0		pre-tRNA [Source:TAIR%3BAcc:AT1G13850
AT1G13860	6.31097	5.86652	5.61987	3.99607	4.61006	3.72364	3.19156	3.50229	3.4562	QUL1	QUASIMODO2 LIKE 1 [Source:TAIR%3BAcc:AT1G13860]
AT1G13870	11.9925	13.8407	12.7244	8.93386	8.26506	8.21819	9.97178	12.007	7.89675	DRL1	calmodulin binding%3Bpurine nucleotide binding [Source:TAIR%3BAcc:AT1G13870]
AT1G13880	11.3386	12.3028	11.9098	10.0599	12.3663	11.5099	17.2666	21.8175	16.7851		ELM2 domain-containing protein [Source:TAIR%3BAcc:AT1G13880
AT1G13890	0	0	0	0.0616751	0	0	0.0716052	0	0	SNAP30	soluble N-ethylmaleimide-sensitive factor adaptor protein 30 [Source:TAIR%3BAcc:AT1G13890]
AT1G13900	8.01335	6.26865	8.58167	13.8021	13.8056	13.1339	11.2005	10.2106	10.5358	PAP2	Purple acid phosphatases superfamily protein [Source:TAIR%3BAcc:AT1G13900]
AT1G13910	8.16633	5.36541	4.64216	2.62037	3.87962	2.43188	2.08057	2.9181	2.32411		Leucine-rich repeat (LRR) family protein [Source:TAIR%3BAcc:AT1G13910
AT1G13920	10.4763	9.84605	5.39842	3.11406	2.34824	1.67998	2.42813	2.09358	2.14368		Remorin family protein [Source:TAIR%3BAcc:AT1G13920
AT1G13930	1032.81	893.913	435.268	345.591	301.721	318.538	507.551	488.342	416.621		Involved in response to salt stress. Knockout mutants are hypersensitive to salt stress. [Source:TAIR%3BAcc:AT1G13930
AT1G13940	5.08619	4.16775	5.01177	6.8316	6.71016	6.21522	6.49108	6.51462	6.19805		Plant protein of unknown function (DUF863) [Source:TAIR%3BAcc:AT1G13940
AT1G13950	7.02799	4.72144	4.54568	3.90922	5.98241	4.37971	5.66738	4.63385	5.78283	EIF-5A	eukaryotic elongation factor 5A-1 [Source:TAIR%3BAcc:AT1G13950]
AT1G13960	8.09195	9.73327	8.53807	8.72141	8.99007	8.97221	13.478	15.8161	13.8648	WRKY4	WRKY DNA-binding protein 4 [Source:TAIR%3BAcc:AT1G13960]
AT1G13970	0.745559	0.579747	0.64428	1.66356	1.44861	1.1918	1.60402	2.18007	1.77136		Protein of unknown function (DUF1336) [Source:TAIR%3BAcc:AT1G13970
AT1G13980	5.27647	5.49575	7.44346	7.48058	7.90583	7.49568	8.81091	8.20399	9.07068	GN	sec7 domain-containing protein [Source:TAIR%3BAcc:AT1G13980]
AT1G13990	3.19553	4.90559	2.39638	10.4679	9.88554	12.3312	35.806	28.7692	29.8757		unknown protein%3B FUNCTIONS IN: molecular_function unknown%3B INVOLVED IN: biological_process unknown%3B LOCATED IN: chloroplast%3B EXPRESSED IN: 23 plant structures%3B EXPRESSED DURING: 13 growth stages%3B CONTAINS InterPro DOMAIN/s: Protein of unknown functi /.../3110 (InterPro:IPR021503)%3B Has 25 Blast hits to 25 proteins in 8 species: Archae - 0%3B Bacteria - 0%3B Metazoa - 0%3B Fungi - 0%3…
AT1G14000	20.9027	18.3944	28.481	32.0766	37.9984	34.8825	43.4484	44.4496	43.0306	VIK	VH1-interacting kinase [Source:TAIR%3BAcc:AT1G14000]
AT1G14010	13.1315	12.5961	11.6278	10.9705	11.2981	12.4816	15.2369	13.5721	14.0112		emp24/gp25L/p24 family/GOLD family protein [Source:TAIR%3BAcc:AT1G14010
AT1G14020	10.9992	9.29686	8.59705	6.49836	5.64551	5.29416	4.06237	4.76226	5.08321		O-fucosyltransferase family protein [Source:TAIR%3BAcc:AT1G14020
AT1G14030	50.6324	51.472	42.2001	21.1643	21.6722	22.0826	26.4774	28.6499	26.4067	LSMT-L	Rubisco methyltransferase family protein [Source:TAIR%3BAcc:AT1G14030]
AT1G14040	1.58675	1.60615	1.20678	0.380874	0.33335	0.275452	0.41598	0.480201	0.379685	PHO1%3BH3	EXS (ERD1/XPR1/SYG1) family protein [Source:TAIR%3BAcc:AT1G14040]
AT1G14048	0	0	0	0	0	0	0	0	0		GCK domain-containing protein [Source:TAIR%3BAcc:AT1G14048
AT1G14060	18.764	16.2771	12.8445	4.27267	4.06115	5.64793	5.88584	5.16705	4.27982		GCK domain-containing protein [Source:TAIR%3BAcc:AT1G14060
AT1G14070	3.94777	4.96582	2.70966	2.25178	2.40774	2.84922	4.94039	4.58142	4.63389	FUT7	fucosyltransferase 7 [Source:TAIR%3BAcc:AT1G14070]
AT1G14080	0	0.0391896	0	0.069102	0.0546117	0	0.131816	0.0238662	0	FUT6	fucosyltransferase 6 [Source:TAIR%3BAcc:AT1G14080]
AT1G14090	1.85321	1.90626	1.37829	1.35219	1.41198	1.11731	1.40602	1.35888	1.47729		pseudogene%2C pentatricopeptide (PPR) repeat-containing protein%2C contains Pfam profile PF01535: PPR repeat%3B blastp match of 33%25 identity and 1.5e-16 P-value to GP [Source:TAIR%3BAcc:AT1G14090
AT1G14100	0.431895	0.465661	0.146594	0.164232	0.0649456	0.0978506	0.125512	0.453915	0.119293	FUT8	fucosyltransferase 8 [Source:TAIR%3BAcc:AT1G14100]
AT1G14110	0	0	0	0	0	0	0	0	0	FUT9	fucosyltransferase 9 [Source:TAIR%3BAcc:AT1G14110]
AT1G14120	1.13232	0.696333	1.51415	0.781565	0.663431	1.06723	0.471015	0.579019	0.566636		2-oxoglutarate (2OG) and Fe(II)-dependent oxygenase superfamily protein [Source:TAIR%3BAcc:AT1G14120
AT1G14130	3.26045	3.1152	2.37322	3.93953	2.22862	2.23925	3.25002	3.57361	3.61929		2-oxoglutarate (2OG) and Fe(II)-dependent oxygenase superfamily protein [Source:TAIR%3BAcc:AT1G14130
AT1G14140	11.5821	11.9618	9.80429	5.79629	5.87943	8.45236	5.29335	6.21285	7.01597	PUMP3	Mitochondrial substrate carrier family protein [Source:TAIR%3BAcc:AT1G14140]
AT1G14150	116.413	120.122	157.627	174.21	173.282	178.54	150.768	155.024	147.769	PQL1	PsbQ-like 2 [Source:TAIR%3BAcc:AT1G14150]
AT1G14160	0.057435	0	0	0	0	0	0	0	0		Uncharacterised protein family (UPF0497) [Source:TAIR%3BAcc:AT1G14160
AT1G14170	2.63374	3.65477	2.37013	0.740042	0.744288	0.848044	1.52026	0.999162	1.1015		RNA-binding KH domain-containing protein [Source:TAIR%3BAcc:AT1G14170
AT1G14180	6.56033	6.11354	5.02732	1.73226	1.68364	1.7803	1.53335	1.24994	1.4001		RING/U-box superfamily protein [Source:TAIR%3BAcc:AT1G14180
AT1G14182	0	0	0	0	0	0	0	0	0	SCRL28	Encodes a member of a family of small%2C secreted%2C cysteine rich proteins with sequence similarity to SCR (S locus cysteine-rich protein). [Source:TAIR%3BAcc:AT1G14182]
AT1G14185	0.0816634	0.143812	0.0776181	0.144906	0.229084	0.0287536	0.165917	0.100102	0.157981		Glucose-methanol-choline (GMC) oxidoreductase family protein [Source:TAIR%3BAcc:AT1G14185
AT1G14190	0.988932	0.842679	0.909518	0.792549	0.671712	0.809704	0.876398	0.733476	0.986711		Glucose-methanol-choline (GMC) oxidoreductase family protein [Source:TAIR%3BAcc:AT1G14190
AT1G14200	7.27153	7.30074	4.81439	25.7059	18.3714	16.6597	21.9166	21.2278	22.7065		RING/U-box superfamily protein [Source:TAIR%3BAcc:AT1G14200
AT1G14205	13.5164	12.6531	10.9784	3.65088	3.80558	4.89484	7.00064	9.40144	8.88613		Ribosomal L18p/L5e family protein [Source:TAIR%3BAcc:AT1G14205
AT1G14210	8.06124	7.52634	6.97549	5.14196	5.36946	6.10658	6.50276	5.44931	6.78201		Ribonuclease T2 family protein [Source:TAIR%3BAcc:AT1G14210
AT1G14220	0.084008	0	0	0	0	0	0	0	0		Ribonuclease T2 family protein [Source:TAIR%3BAcc:AT1G14220
AT1G14225	0	0	0	0	0	0	0	0	0		unknown protein%3B Has 30201 Blast hits to 17322 proteins in 780 species: Archae - 12%3B Bacteria - 1396%3B Metazoa - 17338%3B Fungi - 3422%3B Plants - 5037%3B Viruses - 0%3B Other Eukaryotes - 2996 (source: NCBI BLink). [Source:TAIR%3BAcc:AT1G14225
AT1G14230	7.63593	6.37574	5.78712	5.4466	6.02927	6.05315	5.79477	7.11224	6.62718	APY4	GDA1/CD39 nucleoside phosphatase family protein [Source:TAIR%3BAcc:AT1G14230]
AT1G14240	0.0558129	0.0210618	0	0	0	0	0	0	0.0539803	APY3	GDA1/CD39 nucleoside phosphatase family protein [Source:TAIR%3BAcc:AT1G14240]
AT1G14250	0	0	0	0	0.0266782	0	0.0257545	0	0	APY5	GDA1/CD39 nucleoside phosphatase family protein [Source:TAIR%3BAcc:AT1G14250]
AT1G14260	0.415885	0.603324	0.395211	0.188075	0.365044	0.0373925	0.287888	0.0649952	0.267876		RING/FYVE/PHD zinc finger superfamily protein [Source:TAIR%3BAcc:AT1G14260
AT1G14270	71.2161	67.5025	70.4535	34.8644	39.5278	35.6425	30.4303	32.8257	29.842		CAAX amino terminal protease family protein [Source:TAIR%3BAcc:AT1G14270
AT1G14280	31.1491	32.6845	47.0534	36.7481	43.269	39.9664	43.6093	49.2118	34.6156	PKS2	phytochrome kinase substrate 2 [Source:TAIR%3BAcc:AT1G14280]
AT1G14290	29.556	35.8818	41.5992	18.683	16.8109	18.4169	18.7757	16.1031	15.4285	SBH2	sphingoid base hydroxylase 2 [Source:TAIR%3BAcc:AT1G14290]
AT1G14300	11.7294	11.4726	9.63389	3.59209	3.35286	4.35751	3.91144	4.86974	5.74993		ARM repeat superfamily protein [Source:TAIR%3BAcc:AT1G14300
AT1G14310	16.7196	19.0186	15.5956	7.84546	8.78065	8.46016	8.15913	10.8986	10.173		Haloacid dehalogenase-like hydrolase (HAD) superfamily protein [Source:TAIR%3BAcc:AT1G14310
AT1G14315	0	0	0.246577	0	0	0	0.179586	0	0		F-box and associated interaction domains-containing protein [Source:TAIR%3BAcc:AT1G14315
AT1G14320	769.381	762.772	672.388	256.254	255.62	277.827	248.365	240.465	258.994	SAC52	Ribosomal protein L16p/L10e family protein [Source:TAIR%3BAcc:AT1G14320]
AT1G14330	4.88582	5.02541	5.24041	4.6412	5.52099	4.37812	10.061	9.77402	6.63448		Galactose oxidase/kelch repeat superfamily protein [Source:TAIR%3BAcc:AT1G14330
AT1G14340	16.7326	18.3652	20.1618	17.0853	18.6073	18.3529	23.5955	29.4574	22.411		RNA-binding (RRM/RBD/RNP motifs) family protein [Source:TAIR%3BAcc:AT1G14340
AT1G14345	226.174	215.839	235.166	322.772	322.172	321.519	208.281	189.495	192.075		NAD(P)-linked oxidoreductase superfamily protein [Source:TAIR%3BAcc:AT1G14345
AT1G14350	10.71	9.12488	8.73984	7.06155	8.74898	6.33546	3.82805	3.8107	4.33986	FLP	Duplicated homeodomain-like superfamily protein [Source:TAIR%3BAcc:AT1G14350]
AT1G14360	6.51591	4.83841	4.09467	3.38825	4.13297	4.82023	5.74499	4.51172	7.78427	ATUTR3	UDP-galactose transporter 3 [Source:TAIR%3BAcc:AT1G14360]
AT1G14370	1.4605	1.85755	1.43957	6.23891	6.03157	5.39928	19.9459	18.9716	21.9497	APK2A	protein kinase 2A [Source:TAIR%3BAcc:AT1G14370]
AT1G14380	11.4071	10.784	12.9438	7.81108	9.42168	7.6202	12.0729	15.8441	13.1496	IQD28	IQ-domain 28 [Source:TAIR%3BAcc:AT1G14380]
AT1G14390	0.491121	0.262554	0.213982	0.344912	0.193515	0.345243	0.0829591	0.15042	0.138698		Leucine-rich repeat protein kinase family protein [Source:TAIR%3BAcc:AT1G14390
AT1G14400	110.746	124.369	107.014	68.5777	76.3894	67.2091	75.1839	99.62	88.4778	UBC1	ubiquitin carrier protein 1 [Source:TAIR%3BAcc:AT1G14400]
AT1G14410	38.8865	35.3003	29.8822	9.81446	10.3304	10.6298	9.72913	7.84484	9.00584	ATWHY1	ssDNA-binding transcriptional regulator [Source:TAIR%3BAcc:AT1G14410]
AT1G14420	0.0532381	0.0200901	0.151805	0	0	0	0.0540713	0	0	AT59	Pectate lyase family protein [Source:TAIR%3BAcc:AT1G14420]
AT1G14430	2.11149	2.33729	1.60566	0.686847	0.764587	0.470396	0.547454	0.194059	0.227061		glyoxal oxidase-related protein [Source:TAIR%3BAcc:AT1G14430
AT1G14440	18.5581	16.547	15.4887	3.54296	3.62339	3.04469	2.1317	1.13056	2.20748	AtHB31	homeobox protein 31 [Source:TAIR%3BAcc:AT1G14440]
AT1G14450	85.0414	86.8536	68.4615	72.1545	63.8305	66.139	69.9409	79.9648	89.9551		NADH dehydrogenase (ubiquinone)s [Source:TAIR%3BAcc:AT1G14450
AT1G14455	0	0.160394	0	0	0	0	0	0	0		unknown protein%3B FUNCTIONS IN: molecular_function unknown%3B INVOLVED IN: biological_process unknown%3B LOCATED IN: endomembrane system%3B Has 30201 Blast hits to 17322 proteins in 780 species: Archae - 12%3B Bacteria - 1396%3B Metazoa - 17338%3B Fungi - 3422%3B /.../ - 5037%3B Viruses - 0%3B Other Eukaryotes - 2996 (source: NCBI BLink). [Source:TAIR%3BAcc:AT1G14455
AT1G14460	7.43795	6.06956	6.74561	3.47723	3.95162	3.19005	2.88441	2.84924	2.44592	F14L17.24	AAA-type ATPase family protein [Source:TAIR%3BAcc:AT1G14460]
AT1G14470	0.967043	0.575036	0.557025	0.234001	0.339218	0.216795	0.268114	0.161671	0.311697	PCMP-A4	Pentatricopeptide repeat (PPR) superfamily protein [Source:TAIR%3BAcc:AT1G14470]
AT1G14480	1.72128	2.25642	0.897152	1.73825	0.61472	0.357466	1.59438	0.763179	0.94865		Ankyrin repeat family protein [Source:TAIR%3BAcc:AT1G14480
AT1G14490	0.605194	0.507518	0.63852	0.895553	0.85476	0.57419	0.277061	0.49619	0.646495		Predicted AT-hook DNA-binding family protein [Source:TAIR%3BAcc:AT1G14490
AT1G14500	0	0.0282484	0	0	0	0	0	0.0344383	0.0361471		Ankyrin repeat family protein [Source:TAIR%3BAcc:AT1G14500
AT1G14510	28.8651	31.5549	36.265	17.7582	17.1684	17.7662	20.3995	24.7103	22.4172	AL7	alfin-like 7 [Source:TAIR%3BAcc:AT1G14510]
AT1G14518	0	0	0	0	0	0	0	0	0		other RNA [Source:TAIR%3BAcc:AT1G14518
AT1G14520	7.77621	7.02762	3.0267	1.89184	1.03633	1.25545	4.90037	5.37697	3.65265	MIOX1	myo-inositol oxygenase 1 [Source:TAIR%3BAcc:AT1G14520]
AT1G14530	3.21219	2.89166	3.22453	2.24111	2.89626	1.64005	3.43394	3.52566	2.69055	THH1	Protein of unknown function (DUF1084) [Source:TAIR%3BAcc:AT1G14530]
AT1G14540	0.163044	0	0.580933	0.217033	0	0	0.956822	0.975375	1.10167	PER4	Peroxidase superfamily protein [Source:TAIR%3BAcc:AT1G14540]
AT1G14549	0	0	0	0	0	0	0	0	0		unknown protein%3B LOCATED IN: endomembrane system%3B Has 30201 Blast hits to 17322 proteins in 780 species: Archae - 12%3B Bacteria - 1396%3B Metazoa - 17338%3B Fungi - 3422%3B Plants - 5037%3B Viruses - 0%3B Other Eukaryotes - 2996 (source: NCBI BLink). [Source:TAIR%3BAcc:AT1G14549
AT1G14550	0	0	0	0	0	0	0	0	0	PER5	Peroxidase superfamily protein [Source:TAIR%3BAcc:AT1G14550]
AT1G14560	7.29251	6.16278	7.15119	6.49262	8.20949	7.78131	6.3614	8.04887	7.10515		Mitochondrial substrate carrier family protein [Source:TAIR%3BAcc:AT1G14560
AT1G14570	36.4641	35.8481	33.2002	22.0272	27.1592	23.5716	25.6803	32.3738	29.5133		UBX domain-containing protein [Source:TAIR%3BAcc:AT1G14570
AT1G14580	31.7913	27.1064	28.4257	16.2313	18.013	16.5378	19.893	17.3341	16.4349		C2H2-like zinc finger protein [Source:TAIR%3BAcc:AT1G14580
AT1G14590	8.36988	5.89954	4.06428	5.26769	4.31257	4.99772	2.66826	3.90129	2.88459		Nucleotide-diphospho-sugar transferase family protein [Source:TAIR%3BAcc:AT1G14590
AT1G14600	1.9491	2.43769	3.75538	3.31195	3.88541	2.48888	3.59922	4.87495	4.61237		Homeodomain-like superfamily protein [Source:TAIR%3BAcc:AT1G14600
AT1G14610	29.687	26.2984	32.6893	21.6921	25.2759	26.3761	25.1489	21.8501	24.563	TWN2	valyl-tRNA synthetase / valine--tRNA ligase (VALRS) [Source:TAIR%3BAcc:AT1G14610]
AT1G14620	19.7067	21.0412	12.6757	5.00401	4.91757	5.44378	5.72278	5.38582	5.88142	DECOY	decoy [Source:TAIR%3BAcc:AT1G14620]
AT1G14630	4.49815	3.44562	2.93252	1.37099	2.3468	1.43315	0.89898	0.433471	0.968212		unknown protein%3B BEST Arabidopsis thaliana protein match is: unknown protein (TAIR:AT2G01990.1)%3B Has 125 Blast hits to 123 proteins in 14 species: Archae - 0%3B Bacteria - 0%3B Metazoa - 0%3B Fungi - 0%3B Plants - 125%3B Viruses - 0%3B Other Eukaryotes - 0 (sou /.../CBI BLink). [Source:TAIR%3BAcc:AT1G14630
AT1G14640	3.62401	2.21641	2.02135	2.10632	2.67007	1.64729	1.8156	2.27739	2.35937		SWAP (Suppressor-of-White-APricot)/surp domain-containing protein [Source:TAIR%3BAcc:AT1G14640
AT1G14642	39.3005	43.5359	34.5882	17.8245	28.9379	7.62364	15.95	43.3623	30.1336		unknown protein%3B FUNCTIONS IN: molecular_function unknown%3B INVOLVED IN: biological_process unknown%3B LOCATED IN: cellular_component unknown%3B Has 0 Blast hits to 0 proteins in 0 species (source: NCBI BLink). [Source:TAIR%3BAcc:AT1G14642
AT1G14650	19.3392	19.1014	19.6328	20.7266	23.4927	21.9807	25.7364	24.2196	26.2135		SWAP (Suppressor-of-White-APricot)/surp domain-containing protein / ubiquitin family protein [Source:TAIR%3BAcc:AT1G14650
AT1G14660	3.46654	3.09036	2.77319	1.47467	2.07617	1.44033	1.72148	2.18944	1.87717	ATNHX8	Na+/H+ exchanger 8 [Source:TAIR%3BAcc:AT1G14660]
AT1G14670	38.9213	34.3539	42.946	39.9082	42.6238	40.3985	36.071	29.8984	40.0713		Endomembrane protein 70 protein family [Source:TAIR%3BAcc:AT1G14670
AT1G14680	1.59319	1.43369	1.22208	0.707194	1.03747	0.457118	0.629875	0.677905	0.648623		unknown protein%3B BEST Arabidopsis thaliana protein match is: unknown protein (TAIR:AT4G09060.1)%3B Has 8132 Blast hits to 6366 proteins in 685 species: Archae - 171%3B Bacteria - 671%3B Metazoa - 4046%3B Fungi - 445%3B Plants - 318%3B Viruses - 23%3B Other Eukary /.../ 2458 (source: NCBI BLink). [Source:TAIR%3BAcc:AT1G14680
AT1G14685	34.8079	38.9649	32.7936	7.66029	8.71784	8.4645	9.27563	10.8276	9.67404	BPC2	basic pentacysteine 2 [Source:TAIR%3BAcc:AT1G14685]
AT1G14686	0.0504825	0.114301	0.0959085	0	0	0.0536467	0.0516963	0	0		ENTH/ANTH/VHS superfamily protein [Source:TAIR%3BAcc:AT1G14686
AT1G14687	2.9682	4.93869	2.49819	2.45569	1.6436	1.44015	2.98817	2.55117	2.65903	AtHB32	homeobox protein 32 [Source:TAIR%3BAcc:AT1G14687]
AT1G14688	0.184981	0	0	0	0	0	0.192177	0	0		FUNCTIONS IN: molecular_function unknown%3B INVOLVED IN: biological_process unknown%3B LOCATED IN: cellular_component unknown%3B CONTAINS InterPro DOMAIN/s: E3 Ubiquitin ligase (InterPro:IPR022170)%3B Has 30201 Blast hits to 17322 proteins in 780 species: A /.../- 12%3B Bacteria - 1396%3B Metazoa - 17338%3B Fungi - 3422%3B Plants - 5037%3B Viruses - 0%3B Other Eukaryotes - 2996 (source: NCBI BLin…
AT1G14690	15.9081	15.0989	16.6717	16.0159	17.9582	17.4701	21.1223	28.9006	25.383	MAP65-7	microtubule-associated protein 65-7 [Source:TAIR%3BAcc:AT1G14690]
AT1G14700	49.2916	48.1471	53.3335	34.7335	37.8801	35.0953	29.7453	34.2352	30.3319	PAP3	purple acid phosphatase 3 [Source:TAIR%3BAcc:AT1G14700]
AT1G14710	30.4765	27.2301	26.2479	20.8591	24.6283	22.1592	19.8194	17.088	19.3854		hydroxyproline-rich glycoprotein family protein [Source:TAIR%3BAcc:AT1G14710
AT1G14720	33.3383	36.9488	33.6426	23.602	21.7622	26.6264	36.4464	32.9054	31.1876	XTR2	xyloglucan endotransglucosylase/hydrolase 28 [Source:TAIR%3BAcc:AT1G14720]
AT1G14730	1.35491	1.47706	1.66841	1.82613	1.80194	1.27975	1.28458	1.15551	1.30597	CYB561C	Cytochrome b561/ferric reductase transmembrane protein family [Source:TAIR%3BAcc:AT1G14730]
AT1G14740	16.3212	18.6009	21.5252	21.1354	20.6057	19.7531	36.3783	46.0355	42.9093	OBE3	Protein of unknown function (DUF1423) [Source:TAIR%3BAcc:AT1G14740]
AT1G14750	0.241903	0.453981	0.209045	0.142345	0.115565	0.2125	0.0891995	0.0202088	0.193562	SDS	Cyclin family protein [Source:TAIR%3BAcc:AT1G14750]
AT1G14755	0	0	0	0	0	0	0	0	0		S locus-related glycoprotein 1 (SLR1) binding pollen coat protein family [Source:TAIR%3BAcc:AT1G14755
AT1G14760	0.205729	0.232951	0.390423	0	0	0	0	0	0	KNATM	KNOX Arabidopsis thaliana meinox [Source:TAIR%3BAcc:AT1G14760]
AT1G14770	4.1724	4.52562	4.06047	2.4475	2.72469	2.23055	2.62553	3.38623	2.50457		RING/FYVE/PHD zinc finger superfamily protein [Source:TAIR%3BAcc:AT1G14770
AT1G14780	0.083933	0.205877	0.119681	0.0372292	0.176399	0.331933	0.510492	0.482025	0.284421		MAC/Perforin domain-containing protein [Source:TAIR%3BAcc:AT1G14780
AT1G14790	0.302413	0.421369	0.331781	2.40378	2.67245	2.70434	4.3603	4.19708	4.87185	RDR1	RNA-dependent RNA polymerase 1 [Source:TAIR%3BAcc:AT1G14790]
AT1G14800	0.734414	0.534118	0.698049	0.0385622	0.0465335	0.0460914	0.133166	0.0799999	0.129105		Nucleic acid-binding%2C OB-fold-like protein [Source:TAIR%3BAcc:AT1G14800
AT1G14810	67.1276	59.5384	65.5023	43.3937	44.3431	42.0823	29.4028	27.0875	30.2297		semialdehyde dehydrogenase family protein [Source:TAIR%3BAcc:AT1G14810
AT1G14820	16.832	16.4733	15.4682	6.85837	10.8923	8.4362	5.84509	8.51804	9.5783		Sec14p-like phosphatidylinositol transfer family protein [Source:TAIR%3BAcc:AT1G14820
AT1G14830	22.801	20.6593	28.064	22.5693	26.8948	25.5754	24.1014	26.0732	24.8472	ADL1C	DYNAMIN-like 1C [Source:TAIR%3BAcc:AT1G14830]
AT1G14840	22.2323	19.669	24.2063	16.8932	17.3714	14.9264	11.3351	10.3302	10.7499	MAP70-4	microtubule-associated proteins 70-4 [Source:TAIR%3BAcc:AT1G14840]
AT1G14850	5.78477	5.18324	6.77417	5.45089	5.99715	5.86286	5.87932	4.48213	6.05283	NUP155	nucleoporin 155 [Source:TAIR%3BAcc:AT1G14850]
AT1G14860	0.536364	0.472274	0.46711	0.0793358	0.188644	0.284563	0.365441	0.288051	0.215594	atnudt18	nudix hydrolase homolog 18 [Source:TAIR%3BAcc:AT1G14860]
AT1G14870	0.607815	1.08952	1.08194	0.269871	0.483617	1.38322	3.45572	3.8571	4.74169	PCR2	PLANT CADMIUM RESISTANCE 2 [Source:TAIR%3BAcc:AT1G14870]
AT1G14880	4.65271	3.347	3.86526	120.972	187.924	279.573	389.312	289.472	485.64	PCR1	PLANT CADMIUM RESISTANCE 1 [Source:TAIR%3BAcc:AT1G14880]
AT1G14890	8.6645	7.92256	10.1814	8.43058	9.57023	6.79656	8.77444	10.1335	11.1798		Plant invertase/pectin methylesterase inhibitor superfamily protein [Source:TAIR%3BAcc:AT1G14890
AT1G14900	14.9542	14.2403	11.8696	3.07325	4.23986	3.99922	2.36362	3.79007	2.85379	HMGA	high mobility group A [Source:TAIR%3BAcc:AT1G14900]
AT1G14910	11.9894	12.2173	12.6922	12.2796	14.7398	12.7568	16.0336	13.1171	15.0732		ENTH/ANTH/VHS superfamily protein [Source:TAIR%3BAcc:AT1G14910
AT1G14920	24.7304	20.3987	20.8095	13.1134	15.5807	13.9914	12.1089	15.0972	13.282	GAI	GRAS family transcription factor family protein [Source:TAIR%3BAcc:AT1G14920]
AT1G14930	0.0789681	0.119201	0.0749637	0.280512	0.335279	0.2536	0.653307	0.656138	0.303148		Polyketide cyclase/dehydrase and lipid transport superfamily protein [Source:TAIR%3BAcc:AT1G14930
AT1G14940	0	0	0	0	0.0864485	0	0	0	0		Polyketide cyclase/dehydrase and lipid transport superfamily protein [Source:TAIR%3BAcc:AT1G14940
AT1G14950	0	0	0	0	0	0	0	0	0		Polyketide cyclase/dehydrase and lipid transport superfamily protein [Source:TAIR%3BAcc:AT1G14950
AT1G14960	0	0	0	0	0	0	0	0	0		Polyketide cyclase/dehydrase and lipid transport superfamily protein [Source:TAIR%3BAcc:AT1G14960
AT1G14970	5.19009	5.31331	3.39461	0.706646	0.864686	0.732489	1.04349	0.614072	0.671173		O-fucosyltransferase family protein [Source:TAIR%3BAcc:AT1G14970
AT1G14980	134.615	127.631	100.667	62.7444	62.0963	73.9225	58.2113	49.9766	61.9858	CPN10	chaperonin 10 [Source:TAIR%3BAcc:AT1G14980]
AT1G14990	11.893	11.6676	7.74737	6.33586	7.56195	7.64835	7.10651	6.61433	7.24111		unknown protein%3B FUNCTIONS IN: molecular_function unknown%3B INVOLVED IN: biological_process unknown%3B LOCATED IN: endomembrane system%3B EXPRESSED IN: 22 plant structures%3B EXPRESSED DURING: 13 growth stages%3B Has 34 Blast hits to 34 proteins in 12 specie /.../hae - 0%3B Bacteria - 0%3B Metazoa - 0%3B Fungi - 0%3B Plants - 34%3B Viruses - 0%3B Other Eukaryotes - 0 (source: NCBI BLink). [Sou…
AT1G15000	12.8129	13.2564	8.96893	5.93161	5.48633	4.85297	5.43654	5.93759	5.00388	scpl50	serine carboxypeptidase-like 50 [Source:TAIR%3BAcc:AT1G15000]
AT1G15002	0.677054	1.22732	0.514119	0.361217	0.435277	0.587583	0	0.125494	0.257785		Potential natural antisense gene%2C locus overlaps with AT1G15000 [Source:TAIR%3BAcc:AT1G15002
AT1G15010	0.840782	4.71587	2.16539	20.3889	7.05774	3.37512	67.0932	66.1742	34.2562		unknown protein%3B BEST Arabidopsis thaliana protein match is: unknown protein (TAIR:AT2G01300.1)%3B Has 71 Blast hits to 71 proteins in 13 species: Archae - 0%3B Bacteria - 2%3B Metazoa - 0%3B Fungi - 0%3B Plants - 69%3B Viruses - 0%3B Other Eukaryotes - 0 (source /.../ BLink). [Source:TAIR%3BAcc:AT1G15010
AT1G15015	0	0	0	0	0	0	0	0	0.0616305		F-box family protein [Source:TAIR%3BAcc:AT1G15015
AT1G15020	11.8252	10.9742	11.1838	12.6783	13.4847	12.224	11.4179	11.8473	12.681	ATQSOX1	quiescin-sulfhydryl oxidase 1 [Source:TAIR%3BAcc:AT1G15020]
AT1G15030	26.1772	23.307	31.8747	24.4281	31.0687	25.8633	23.6162	28.7928	24.253		Protein of unknown function (DUF789) [Source:TAIR%3BAcc:AT1G15030
AT1G15040	0.172942	0.104997	0.131522	0.261809	0.171941	0.173115	0.542231	0.270273	0.333387		Class I glutamine amidotransferase-like superfamily protein [Source:TAIR%3BAcc:AT1G15040
AT1G15045	0	0	0	0	0	0	0	0	0		hypothetical protein [Source:TAIR%3BAcc:AT1G15045
AT1G15050	0.565272	0.512104	1.07273	0.301345	0.844708	1.70778	1.89201	2.09238	1.83527	IAA34	indole-3-acetic acid inducible 34 [Source:TAIR%3BAcc:AT1G15050]
AT1G15060	11.0511	9.0169	12.5121	31.3888	33.3679	27.6692	26.6742	25.9789	27.5343		Uncharacterised conserved protein UCP031088%2C alpha/beta hydrolase [Source:TAIR%3BAcc:AT1G15060
AT1G15080	5.37452	5.22356	4.77618	3.25959	3.13811	2.29395	3.39132	3.30893	2.72543	ATPAP2	lipid phosphate phosphatase 2 [Source:TAIR%3BAcc:AT1G15080]
AT1G15090	0	5.89568	0	2.33977	0	0	0	0	0		pre-tRNA [Source:TAIR%3BAcc:AT1G15090
AT1G15100	9.81224	4.66883	5.19831	10.1015	12.4358	14.7374	3.1536	4.92032	7.65185	RHA2A	RING-H2 finger A2A [Source:TAIR%3BAcc:AT1G15100]
AT1G15110	2.50275	2.35333	2.25625	1.92018	2.19546	1.77018	2.56367	2.36906	1.72229		phosphatidyl serine synthase family protein [Source:TAIR%3BAcc:AT1G15110
AT1G15120	198.812	196.028	177.679	143.416	131.668	147.339	112.223	113.142	126.07		Ubiquinol-cytochrome C reductase hinge protein [Source:TAIR%3BAcc:AT1G15120
AT1G15125	1.93578	2.66628	0.919463	0.644282	0.510948	0.411199	1.93137	1.24789	1.4931		S-adenosyl-L-methionine-dependent methyltransferases superfamily protein [Source:TAIR%3BAcc:AT1G15125
AT1G15130	11.515	12.5359	15.0777	22.3128	22.9894	21.817	32.6791	25.6273	30.5936		Endosomal targeting BRO1-like domain-containing protein [Source:TAIR%3BAcc:AT1G15130
AT1G15140	141.425	126.729	116.81	123.065	126.278	123.004	98.0686	80.9761	88.4984		FAD/NAD(P)-binding oxidoreductase [Source:TAIR%3BAcc:AT1G15140
AT1G15150	0.11631	0.0657118	0.0281594	0.23547	0.827022	0.761313	1.11874	0.825252	0.600907		MATE efflux family protein [Source:TAIR%3BAcc:AT1G15150
AT1G15160	3.42454	4.40119	3.13013	4.89536	4.4008	3.35744	4.34503	2.84854	4.40319		MATE efflux family protein [Source:TAIR%3BAcc:AT1G15160
AT1G15165	7.18224	3.88787	5.4111	6.59448	8.78754	7.89365	4.10727	4.65324	4.72709		RING/FYVE/PHD zinc finger superfamily protein [Source:TAIR%3BAcc:AT1G15165
AT1G15170	3.72803	4.50341	3.94854	9.64214	9.51595	9.82854	11.1241	10.1831	10.4353		MATE efflux family protein [Source:TAIR%3BAcc:AT1G15170
AT1G15175	11.1949	13.835	11.0037	5.57992	4.78353	5.4479	4.78493	3.8037	4.40708		other RNA [Source:TAIR%3BAcc:AT1G15175
AT1G15180	23.7314	27.9863	27.6223	11.9634	16.8467	12.2049	15.3798	15.9396	13.3937		MATE efflux family protein [Source:TAIR%3BAcc:AT1G15180
AT1G15190	0.218387	0.164821	0.124491	0.155049	0.138231	0.0926661	0.93707	0.321665	0.505699	FLA19	Fasciclin-like arabinogalactan family protein [Source:TAIR%3BAcc:AT1G15190]
AT1G15200	60.5826	60.9477	45.9322	19.5393	27.1838	23.8901	21.3362	26.8292	26.9558		protein-protein interaction regulator family protein [Source:TAIR%3BAcc:AT1G15200
AT1G15210	0	0	0.0368517	0	0	0	0	0	0.00939693	PDR7	pleiotropic drug resistance 7 [Source:TAIR%3BAcc:AT1G15210]
AT1G15215	8.52559	8.04198	6.50233	4.98349	5.27445	4.06324	3.48333	4.77018	3.71781	F9L1.16	BEST Arabidopsis thaliana protein match is: sequence-specific DNA binding transcription factors%3Bsequence-specific DNA binding (TAIR:AT3G18380.1)%3B Has 89 Blast hits to 86 proteins in 16 species: Archae - 0%3B Bacteria - 0%3B Metazoa - 0%3B Fungi - 0%3B Plant /.../%3B Viruses - 0%3B Other Eukaryotes - 0 (source: NCBI BLink). [Source:TAIR%3BAcc:AT1G15215]
AT1G15220	6.3223	6.19089	4.33673	3.29207	4.28287	3.61284	4.40956	5.52294	5.68542	ATCCMH	cytochrome c biogenesis protein family [Source:TAIR%3BAcc:AT1G15220]
AT1G15230	13.0698	17.2432	13.6949	16.4263	14.2241	19.2931	18.9993	29.1754	28.1779		unknown protein%3B FUNCTIONS IN: molecular_function unknown%3B INVOLVED IN: biological_process unknown%3B LOCATED IN: cellular_component unknown%3B EXPRESSED IN: 24 plant structures%3B EXPRESSED DURING: 15 growth stages%3B Has 26 Blast hits to 26 proteins in 12 /.../es: Archae - 0%3B Bacteria - 0%3B Metazoa - 0%3B Fungi - 0%3B Plants - 26%3B Viruses - 0%3B Other Eukaryotes - 0 (source: NCBI BLink…
AT1G15240	11.6905	9.77582	9.63284	11.8678	14.5674	11.8758	12.4234	13.733	14.2111		Phox-associated domain%3BPhox-like%3BSorting nexin%2C C-terminal [Source:TAIR%3BAcc:AT1G15240
AT1G15250	40.033	37.5416	22.1869	6.19197	7.31682	5.61336	8.53526	8.52851	9.80475	RPL37A	Zinc-binding ribosomal protein family protein [Source:TAIR%3BAcc:AT1G15250]
AT1G15260	73.1295	80.7927	78.0338	78.0814	89.6738	91.6444	57.9243	52.9224	64.6391		unknown protein%3B BEST Arabidopsis thaliana protein match is: unknown protein (TAIR:AT3G16070.1)%3B Has 28 Blast hits to 28 proteins in 7 species: Archae - 0%3B Bacteria - 0%3B Metazoa - 0%3B Fungi - 0%3B Plants - 28%3B Viruses - 0%3B Other Eukaryotes - 0 (source: /.../BLink). [Source:TAIR%3BAcc:AT1G15260
AT1G15270	353.283	346.956	308.758	432.608	450.072	514.591	461.155	519.512	510.44		Translation machinery associated TMA7 [Source:TAIR%3BAcc:AT1G15270
AT1G15280	16.7659	14.7256	17.471	13.6553	15.4632	15.8518	17.049	17.8539	16.0224		CASC3/Barentsz eIF4AIII binding [Source:TAIR%3BAcc:AT1G15280
AT1G15290	38.9925	32.9867	48.9584	58.4174	68.7626	60.9708	55.5604	47.5733	54.5081		Tetratricopeptide repeat (TPR)-like superfamily protein [Source:TAIR%3BAcc:AT1G15290
AT1G15300	1.15383	0.768383	0.580741	0.857945	0.712737	0.643537	0.53248	0.685807	0.558908		transposable element gene [Source:TAIR%3BAcc:AT1G15300
AT1G15310	0.582178	1.29724	0.237143	1.22981	0.991636	1.28864	2.78857	2.82914	2.14506	ATHSRP54A	signal recognition particle 54 kDa subunit [Source:TAIR%3BAcc:AT1G15310]
AT1G15320	0.089489	0.135079	0.0850192	0.0794201	0.188846	0	0.182918	0	0.0431642		unknown protein%3B FUNCTIONS IN: molecular_function unknown%3B INVOLVED IN: biological_process unknown%3B LOCATED IN: endomembrane system%3B EXPRESSED IN: flower%3B EXPRESSED DURING: petal differentiation and expansion stage%3B Has 62 Blast hits to 62 proteins /.../species: Archae - 0%3B Bacteria - 0%3B Metazoa - 0%3B Fungi - 0%3B Plants - 62%3B Viruses - 0%3B Other Eukaryotes - 0 (source: NCBI B…
AT1G15330	0	0.127367	0.0400851	0	0.177986	0	0	0	0	PV42A	Cystathionine beta-synthase (CBS) protein [Source:TAIR%3BAcc:AT1G15330]
AT1G15340	63.5856	64.6286	73.1059	67.6361	72.9596	79.1436	93.9765	94.0991	82.2414	MBD10	methyl-CPG-binding domain 10 [Source:TAIR%3BAcc:AT1G15340]
AT1G15350	9.42685	12.1693	10.6139	8.01483	7.8149	7.59317	10.9329	12.5555	11.143		unknown protein%3B BEST Arabidopsis thaliana protein match is: unknown protein (TAIR:AT3G15770.2)%3B Has 148 Blast hits to 148 proteins in 25 species: Archae - 0%3B Bacteria - 0%3B Metazoa - 0%3B Fungi - 0%3B Plants - 141%3B Viruses - 0%3B Other Eukaryotes - 7 (sou /.../CBI BLink). [Source:TAIR%3BAcc:AT1G15350
AT1G15360	0	0	0	0	0	0	0	0	0	SHN1	Integrase-type DNA-binding superfamily protein [Source:TAIR%3BAcc:AT1G15360]
AT1G15370	29.7247	32.6953	37.9898	27.7603	28.6868	27.1177	31.9877	32.1166	34.5094		SNARE-like superfamily protein [Source:TAIR%3BAcc:AT1G15370
AT1G15380	0.0620895	0.0937232	0	0	0	0	0.0638412	0.0572454	0.119481		Lactoylglutathione lyase / glyoxalase I family protein [Source:TAIR%3BAcc:AT1G15380
AT1G15385	0	0	0	0	0	0	0	0	0		unknown protein%3B CONTAINS InterPro DOMAIN/s: Protein of unknown function DUF761%2C plant (InterPro:IPR008480)%3B Has 6 Blast hits to 6 proteins in 3 species: Archae - 0%3B Bacteria - 0%3B Metazoa - 0%3B Fungi - 0%3B Plants - 6%3B Viruses - 0%3B Other Eukaryotes - 0 /.../ce: NCBI BLink). [Source:TAIR%3BAcc:AT1G15385
AT1G15390	53.0384	53.1655	42.1874	22.695	21.8573	22.5392	19.4073	20.4316	21.8211	PDF1A	peptide deformylase 1A [Source:TAIR%3BAcc:AT1G15390]
AT1G15400	33.535	37.8029	35.7653	36.9656	33.9848	35.5058	44.9766	57.692	53.7574		unknown protein%3B FUNCTIONS IN: molecular_function unknown%3B INVOLVED IN: biological_process unknown%3B LOCATED IN: plasma membrane%3B EXPRESSED IN: 23 plant structures%3B EXPRESSED DURING: 13 growth stages%3B BEST Arabidopsis thaliana protein match is: unkno /.../tein (TAIR:AT1G80180.1)%3B Has 82 Blast hits to 82 proteins in 16 species: Archae - 0%3B Bacteria - 4%3B Metazoa - 0%3B Fungi - 0%3B…
AT1G15405	45.3298	86.314	47.434	58.1957	39.4705	61.581	64.0738	44.7871	77.172		other RNA [Source:TAIR%3BAcc:AT1G15405
AT1G15410	7.13154	7.53874	9.55551	9.51602	9.14142	7.18363	5.21162	6.33338	5.90557		aspartate-glutamate racemase family [Source:TAIR%3BAcc:AT1G15410
AT1G15415	0	0.342074	0	0	0	0	0.164207	0	0		The protein encoded by this gene was identified as a part of pollen proteome by mass spec analysis. It has weak homology to LEA (late embryo abundant) proteins. Encodes protein phosphatase 2A (PP2A) B'gamma subunit. Targeted to nucleus and cytosol. [Source:TAIR%3BAcc:AT1G15415
AT1G15420	24.6442	23.6784	18.3588	6.29516	6.42958	7.19015	5.57779	6.94934	5.96473		CONTAINS InterPro DOMAIN/s: Small-subunit processome%2C Utp12 (InterPro:IPR007148)%3B Has 764 Blast hits to 656 proteins in 193 species: Archae - 0%3B Bacteria - 42%3B Metazoa - 237%3B Fungi - 154%3B Plants - 85%3B Viruses - 23%3B Other Eukaryotes - 223 (source: NC /.../nk). [Source:TAIR%3BAcc:AT1G15420
AT1G15430	6.22733	7.22488	5.90698	14.4568	9.65243	6.14903	20.0675	18.3	11.7157		Protein of unknown function (DUF1644) [Source:TAIR%3BAcc:AT1G15430
AT1G15440	9.35721	6.90737	6.87093	2.7434	2.86606	3.75582	2.26731	1.86963	2.67569	PWP2	periodic tryptophan protein 2 [Source:TAIR%3BAcc:AT1G15440]
AT1G15450	1.13529	0.268494	0.347448	0	0.745114	0.167039	0.394189	0.112898	0.609728		pre-tRNA [Source:TAIR%3BAcc:AT1G15450
AT1G15460	0.0194432	0	0	0.0862397	0	0.0614898	0	0	0.0376583	ATBOR4	HCO3- transporter family [Source:TAIR%3BAcc:AT1G15460]
AT1G15470	11.3316	11.8337	7.71033	7.65502	8.90602	9.1293	6.90258	7.17998	7.50881		Transducin/WD40 repeat-like superfamily protein [Source:TAIR%3BAcc:AT1G15470
AT1G15480	7.71145	6.62514	5.21786	1.67578	1.91534	2.22718	1.96072	1.85844	2.73205		Tetratricopeptide repeat (TPR)-like superfamily protein [Source:TAIR%3BAcc:AT1G15480
AT1G15490	5.08166	4.45099	3.50622	3.37702	3.80147	3.61681	2.5979	2.77888	3.22713		alpha/beta-Hydrolases superfamily protein [Source:TAIR%3BAcc:AT1G15490
AT1G15500	107.576	107.76	102.222	69.5642	65.0173	68.2148	70.7534	67.1234	71.4394	ATNTT2	TLC ATP/ADP transporter [Source:TAIR%3BAcc:AT1G15500]
AT1G15510	8.24856	6.25177	6.01816	3.51153	4.37708	5.29175	4.23746	4.34128	4.86525	ATECB2	Tetratricopeptide repeat (TPR)-like superfamily protein [Source:TAIR%3BAcc:AT1G15510]
AT1G15520	0.780313	0.705261	0.952668	0.39304	0.616315	0.354543	2.15951	0.451036	0.607313	PDR12	pleiotropic drug resistance 12 [Source:TAIR%3BAcc:AT1G15520]
AT1G15530	6.01606	6.51695	5.87554	6.1744	6.32471	6.74715	11.0348	11.2101	12.5352	LECRKS1	Concanavalin A-like lectin protein kinase family protein [Source:TAIR%3BAcc:AT1G15530]
AT1G15540	0	0	0	0	0	0	0	0	0		2-oxoglutarate (2OG) and Fe(II)-dependent oxygenase superfamily protein [Source:TAIR%3BAcc:AT1G15540
AT1G15550	5.39122	5.58358	8.97393	2.54923	4.35572	4.04469	12.1233	11.5883	11.7399	GA4	gibberellin 3-oxidase 1 [Source:TAIR%3BAcc:AT1G15550]
AT1G15560	0	0	0	0	0	0	0	0	0		transposable element gene [Source:TAIR%3BAcc:AT1G15560
AT1G15570	12.7079	12.8441	12.9033	1.91199	2.00569	1.85663	1.20689	1.11569	0.743066	CYCA2%3B3	CYCLIN A2%3B3 [Source:TAIR%3BAcc:AT1G15570]
AT1G15580	6.75955	4.8145	8.58278	2.8755	3.74907	3.88779	7.0294	10.1192	10.572	IAA5	indole-3-acetic acid inducible 5 [Source:TAIR%3BAcc:AT1G15580]
AT1G15590	0	0	0	0	0	0	0	0	0		BEST Arabidopsis thaliana protein match is: RING/U-box superfamily protein (TAIR:AT1G80400.1)%3B Has 30201 Blast hits to 17322 proteins in 780 species: Archae - 12%3B Bacteria - 1396%3B Metazoa - 17338%3B Fungi - 3422%3B Plants - 5037%3B Viruses - 0%3B Other Euka /.../ - 2996 (source: NCBI BLink). [Source:TAIR%3BAcc:AT1G15590
AT1G15600	0	0	0	0	0	0	0	0	0		unknown protein%3B BEST Arabidopsis thaliana protein match is: unknown protein (TAIR:AT1G15620.1)%3B Has 227 Blast hits to 227 proteins in 15 species: Archae - 0%3B Bacteria - 0%3B Metazoa - 0%3B Fungi - 0%3B Plants - 227%3B Viruses - 0%3B Other Eukaryotes - 0 (sou /.../CBI BLink). [Source:TAIR%3BAcc:AT1G15600
AT1G15610	0	0	0	0	0	0	0	0	0		unknown protein%3B BEST Arabidopsis thaliana protein match is: unknown protein (TAIR:AT1G15630.1)%3B Has 129 Blast hits to 129 proteins in 15 species: Archae - 0%3B Bacteria - 2%3B Metazoa - 0%3B Fungi - 0%3B Plants - 127%3B Viruses - 0%3B Other Eukaryotes - 0 (sou /.../CBI BLink). [Source:TAIR%3BAcc:AT1G15610
AT1G15620	0	0.0907792	0.171347	0.373721	0.381755	0.640715	0.185382	0.554384	0.694575		unknown protein%3B BEST Arabidopsis thaliana protein match is: unknown protein (TAIR:AT1G15640.1)%3B Has 125 Blast hits to 124 proteins in 14 species: Archae - 0%3B Bacteria - 0%3B Metazoa - 0%3B Fungi - 0%3B Plants - 125%3B Viruses - 0%3B Other Eukaryotes - 0 (sou /.../CBI BLink). [Source:TAIR%3BAcc:AT1G15620
AT1G15630	0	0	0	0	0	0	0	0	0		unknown protein%3B BEST Arabidopsis thaliana protein match is: unknown protein (TAIR:AT1G15610.1)%3B Has 122 Blast hits to 122 proteins in 14 species: Archae - 0%3B Bacteria - 0%3B Metazoa - 0%3B Fungi - 0%3B Plants - 122%3B Viruses - 0%3B Other Eukaryotes - 0 (sou /.../CBI BLink). [Source:TAIR%3BAcc:AT1G15630
AT1G15640	0	0	0	0	0	0	0	0	0		unknown protein%3B BEST Arabidopsis thaliana protein match is: unknown protein (TAIR:AT1G15620.1)%3B Has 154 Blast hits to 146 proteins in 13 species: Archae - 0%3B Bacteria - 0%3B Metazoa - 0%3B Fungi - 0%3B Plants - 154%3B Viruses - 0%3B Other Eukaryotes - 0 (sou /.../CBI BLink). [Source:TAIR%3BAcc:AT1G15640
AT1G15650	0	0	0	0	0	0	0.0414992	0	0		pre-tRNA [Source:TAIR%3BAcc:AT1G15650
AT1G15660	5.92559	5.2418	6.2916	2.57707	3.43585	3.10287	4.26845	3.55281	3.18606	CENP-C	centromere protein C [Source:TAIR%3BAcc:AT1G15660]
AT1G15670	2.67659	5.42607	4.49595	2.04349	2.98137	2.69849	16.4945	20.894	12.877		Galactose oxidase/kelch repeat superfamily protein [Source:TAIR%3BAcc:AT1G15670
AT1G15680	0	0	0	0	0	0	0.123111	0	0		F-box family protein [Source:TAIR%3BAcc:AT1G15680
AT1G15690	271.163	230.807	304.142	381.179	414.058	363.767	407.009	331.205	326.344	AVP1	Inorganic H pyrophosphatase family protein [Source:TAIR%3BAcc:AT1G15690]
AT1G15700	3.75951	3.785	4.72548	5.33307	3.71295	3.10321	4.40063	3.45974	1.91031	ATPC2	ATPase%2C F1 complex%2C gamma subunit protein [Source:TAIR%3BAcc:AT1G15700]
AT1G15710	18.2724	15.2642	16.1029	43.4491	43.1265	42.5992	20.9141	15.1508	20.3881	TYRAAT2	prephenate dehydrogenase family protein [Source:TAIR%3BAcc:AT1G15710]
AT1G15720	1.61704	1.74346	1.44263	0.995576	0.764498	0.663302	1.00773	0.910595	0.510277	TRFL5	TRF-like 5 [Source:TAIR%3BAcc:AT1G15720]
AT1G15730	35.6288	33.6716	43.6199	24.3067	26.5313	26.2859	30.1296	33.8312	32.4435		Cobalamin biosynthesis CobW-like protein [Source:TAIR%3BAcc:AT1G15730
AT1G15740	14.4373	17.9947	27.0695	24.0027	30.0854	25.664	44.7394	65.903	57.6418		Leucine-rich repeat family protein [Source:TAIR%3BAcc:AT1G15740
AT1G15750	19.1126	17.1066	24.8693	32.8188	38.7359	33.62	33.5128	32.3399	34.7327	WSIP1	Transducin family protein / WD-40 repeat family protein [Source:TAIR%3BAcc:AT1G15750]
AT1G15757	0	0	0	0	0	0	0	0	0		Molecular chaperone Hsp40/DnaJ family protein [Source:TAIR%3BAcc:AT1G15757
AT1G15760	0.795761	0.825911	0.943895	3.44629	2.22486	2.24716	0.517935	0.735748	0.475827		Sterile alpha motif (SAM) domain-containing protein [Source:TAIR%3BAcc:AT1G15760
AT1G15770	0	0	0	0	0	0	0	0	0	MED15B	unknown protein%3B BEST Arabidopsis thaliana protein match is: unknown protein (TAIR:AT1G15780.1)%3B Has 30201 Blast hits to 17322 proteins in 780 species: Archae - 12%3B Bacteria - 1396%3B Metazoa - 17338%3B Fungi - 3422%3B Plants - 5037%3B Viruses - 0%3B Other Eu /.../es - 2996 (source: NCBI BLink). [Source:TAIR%3BAcc:AT1G15770]
AT1G15772	0	0	0	0	0	0	0.113042	0	0		unknown protein%3B FUNCTIONS IN: molecular_function unknown%3B INVOLVED IN: biological_process unknown%3B LOCATED IN: cellular_component unknown%3B BEST Arabidopsis thaliana protein match is: unknown protein (TAIR:AT1G15780.1)%3B Has 30201 Blast hits to 17322 /.../ins in 780 species: Archae - 12%3B Bacteria - 1396%3B Metazoa - 17338%3B Fungi - 3422%3B Plants - 5037%3B Viruses - 0%3B Other Eukaryo…
AT1G15780	8.16583	6.21662	8.39156	13.8646	15.9809	14.1456	16.371	13.8202	16.045	MED15A	unknown protein%3B BEST Arabidopsis thaliana protein match is: unknown protein (TAIR:AT2G10440.1)%3B Has 103701 Blast hits to 43153 proteins in 1828 species: Archae - 30%3B Bacteria - 7385%3B Metazoa - 38639%3B Fungi - 11531%3B Plants - 7727%3B Viruses - 307%3B Oth /.../aryotes - 38082 (source: NCBI BLink). [Source:TAIR%3BAcc:AT1G15780]
AT1G15790	0.431721	0.705983	0.227489	1.15003	1.99711	2.37632	4.64647	3.0323	5.85318		unknown protein%3B BEST Arabidopsis thaliana protein match is: unknown protein (TAIR:AT1G15780.1)%3B Has 170 Blast hits to 94 proteins in 14 species: Archae - 0%3B Bacteria - 0%3B Metazoa - 0%3B Fungi - 0%3B Plants - 170%3B Viruses - 0%3B Other Eukaryotes - 0 (sour /.../BI BLink). [Source:TAIR%3BAcc:AT1G15790
AT1G15800	3.72766	5.37421	3.99521	1.73904	1.81627	1.52251	3.52037	5.45714	5.25326		unknown protein%3B BEST Arabidopsis thaliana protein match is: unknown protein (TAIR:AT1G80610.1)%3B Has 56 Blast hits to 52 proteins in 9 species: Archae - 0%3B Bacteria - 0%3B Metazoa - 0%3B Fungi - 0%3B Plants - 56%3B Viruses - 0%3B Other Eukaryotes - 0 (source: /.../BLink). [Source:TAIR%3BAcc:AT1G15800
AT1G15810	13.3765	11.6792	9.9987	11.8165	9.5987	8.65423	14.9013	9.5662	7.80584		S15/NS1%2C RNA-binding protein [Source:TAIR%3BAcc:AT1G15810
AT1G15820	6652.12	6833.1	6324.59	6434.96	6295.26	6361.64	5864.1	5936.59	5733.88	LHCB6	light harvesting complex photosystem II subunit 6 [Source:TAIR%3BAcc:AT1G15820]
AT1G15825	52.7684	44.9704	71.9588	64.3338	79.6779	86.3339	55.0161	58.5095	55.4078		hydroxyproline-rich glycoprotein family protein [Source:TAIR%3BAcc:AT1G15825
AT1G15830	32.1637	31.4041	36.7612	32.4643	35.8315	39.728	30.778	30.5629	26.3893		unknown protein%3B Has 165982 Blast hits to 57214 proteins in 2459 species: Archae - 263%3B Bacteria - 44622%3B Metazoa - 55751%3B Fungi - 10656%3B Plants - 17613%3B Viruses - 2527%3B Other Eukaryotes - 34550 (source: NCBI BLink). [Source:TAIR%3BAcc:AT1G15830
AT1G15840	0.0571234	0.129336	0	0	0.120803	0.121617	0	0.473793	0.550021		unknown protein%3B Has 111484 Blast hits to 29940 proteins in 1985 species: Archae - 153%3B Bacteria - 40635%3B Metazoa - 31564%3B Fungi - 6444%3B Plants - 10232%3B Viruses - 1710%3B Other Eukaryotes - 20746 (source: NCBI BLink). [Source:TAIR%3BAcc:AT1G15840
AT1G15850	0	0	0	0	0	0	0	0	0		Transducin/WD40 repeat-like superfamily protein [Source:TAIR%3BAcc:AT1G15850
AT1G15860	38.7044	36.9026	37.9641	27.1536	28.3171	29.3928	30.2842	35.6624	28.5875		Domain of unknown function (DUF298) [Source:TAIR%3BAcc:AT1G15860
AT1G15870	8.88575	9.02151	6.68185	3.52102	4.3591	4.33061	5.42083	3.50832	4.79024		Mitochondrial glycoprotein family protein [Source:TAIR%3BAcc:AT1G15870
AT1G15880	10.1456	12.4253	12.8805	10.9688	12.5083	12.2378	18.72	20.3391	20.8158	GOS11	golgi snare 11 [Source:TAIR%3BAcc:AT1G15880]
AT1G15885	0	0	0	0	0	0	0	0	0		unknown protein%3B Has 5 Blast hits to 5 proteins in 1 species: Archae - 0%3B Bacteria - 0%3B Metazoa - 0%3B Fungi - 0%3B Plants - 5%3B Viruses - 0%3B Other Eukaryotes - 0 (source: NCBI BLink). [Source:TAIR%3BAcc:AT1G15885
AT1G15890	0	0	0	0	0	0	0	0	0		Disease resistance protein (CC-NBS-LRR class) family [Source:TAIR%3BAcc:AT1G15890
AT1G15900	7.79708	8.81397	3.19833	2.29276	0.559675	2.27421	2.20504	4.80134	1.69973		unknown protein%3B Has 19 Blast hits to 19 proteins in 10 species: Archae - 0%3B Bacteria - 2%3B Metazoa - 0%3B Fungi - 0%3B Plants - 15%3B Viruses - 0%3B Other Eukaryotes - 2 (source: NCBI BLink). [Source:TAIR%3BAcc:AT1G15900
AT1G15910	12.036	13.8288	14.0225	9.09911	10.7848	8.97143	11.4769	12.0416	11.1746		XH/XS domain-containing protein [Source:TAIR%3BAcc:AT1G15910
AT1G15920	10.9916	10.1755	11.3311	10.9959	12.0209	11.6878	13.2325	16.9786	14.507	CAF1-2	Polynucleotidyl transferase%2C ribonuclease H-like superfamily protein [Source:TAIR%3BAcc:AT1G15920]
AT1G15930	338.1	338.945	282.173	144.668	146.788	157.681	142.614	123.457	135.977	RPS12A	Ribosomal protein L7Ae/L30e/S12e/Gadd45 family protein [Source:TAIR%3BAcc:AT1G15930]
AT1G15940	9.053	9.55745	8.42679	7.12711	8.56099	7.12894	7.24609	7.49095	7.85407		Tudor/PWWP/MBT superfamily protein [Source:TAIR%3BAcc:AT1G15940
AT1G15950	64.3745	55.6758	60.8553	151.695	161.872	169.647	143.858	148.066	149.772	CCR1	cinnamoyl coa reductase 1 [Source:TAIR%3BAcc:AT1G15950]
AT1G15960	2.8607	2.61381	2.42572	5.59478	9.45266	5.27626	4.14365	6.3404	5.72855	NRAMP6	NRAMP metal ion transporter 6 [Source:TAIR%3BAcc:AT1G15960]
AT1G15970	10.8995	9.04665	10.5496	11.7518	13.9369	10.7918	8.75167	8.49594	9.32325		DNA glycosylase superfamily protein [Source:TAIR%3BAcc:AT1G15970
AT1G15980	165.815	138.088	242.531	335.18	361.104	361.76	306.052	288.519	301.733	NDF1	NDH-dependent cyclic electron flow 1 [Source:TAIR%3BAcc:AT1G15980]
AT1G15990	0	0.098099	0.0205929	0.269052	0.113835	0.114249	0.153754	0.159255	0.0629156	ATCNGC7	cyclic nucleotide gated channel 7 [Source:TAIR%3BAcc:AT1G15990]
AT1G16000	32.537	26.5009	21.0285	13.3214	10.1405	10.6791	9.01632	7.35482	7.32279		unknown protein%3B BEST Arabidopsis thaliana protein match is: unknown protein (TAIR:AT1G80890.1)%3B Has 41 Blast hits to 40 proteins in 10 species: Archae - 0%3B Bacteria - 0%3B Metazoa - 0%3B Fungi - 0%3B Plants - 41%3B Viruses - 0%3B Other Eukaryotes - 0 (source /.../ BLink). [Source:TAIR%3BAcc:AT1G16000
AT1G16010	22.32	19.5174	15.5959	20.6171	22.3446	20.1464	17.4366	23.5964	21.5477	MGT2	magnesium transporter 2 [Source:TAIR%3BAcc:AT1G16010]
AT1G16020	13.4578	10.7543	8.39232	14.9248	16.7838	14.523	7.86952	8.95239	8.74609		Protein of unknown function (DUF1712) [Source:TAIR%3BAcc:AT1G16020
AT1G16022	3.07827	3.41608	2.64819	1.04276	0.944345	0.478179	1.3923	0.679418	0.13932		unknown protein%3B FUNCTIONS IN: molecular_function unknown%3B INVOLVED IN: biological_process unknown%3B LOCATED IN: endomembrane system%3B Has 30201 Blast hits to 17322 proteins in 780 species: Archae - 12%3B Bacteria - 1396%3B Metazoa - 17338%3B Fungi - 3422%3B /.../ - 5037%3B Viruses - 0%3B Other Eukaryotes - 2996 (source: NCBI BLink). [Source:TAIR%3BAcc:AT1G16022
AT1G16025	0.779708	0.813668	1.71336	0	0	0	0.275629	0	0.485637		unknown protein%3B FUNCTIONS IN: molecular_function unknown%3B INVOLVED IN: biological_process unknown%3B LOCATED IN: chloroplast%3B Has 2 Blast hits to 2 proteins in 1 species: Archae - 0%3B Bacteria - 0%3B Metazoa - 0%3B Fungi - 0%3B Plants - 2%3B Viruses - 0%3B Othe /.../ryotes - 0 (source: NCBI BLink). [Source:TAIR%3BAcc:AT1G16025
AT1G16030	2.84819	2.71296	2.27812	2.92739	3.46692	4.01734	2.92566	2.50856	3.27174	Hsp70b	heat shock protein 70B [Source:TAIR%3BAcc:AT1G16030]
AT1G16040	9.60197	8.83081	5.55561	4.85513	5.18334	5.15342	3.99046	5.8049	6.36165		FUNCTIONS IN: molecular_function unknown%3B INVOLVED IN: GPI anchor biosynthetic process%3B LOCATED IN: integral to membrane%2C endoplasmic reticulum membrane%3B EXPRESSED IN: 24 plant structures%3B EXPRESSED DURING: 13 growth stages%3B CONTAINS InterPro DOMAIN /.../I biosynthesis protein Pig-F (InterPro:IPR009580)%3B Has 280 Blast hits to 280 proteins in 133 species: Archae - 0%3B Bacteria - 0%3…
AT1G16060	3.09484	2.82748	3.01793	6.00204	4.15899	5.12292	4.79272	4.75971	4.60769	ADAP	ARIA-interacting double AP2 domain protein [Source:TAIR%3BAcc:AT1G16060]
AT1G16070	1.17067	0.966367	0.903844	0.357089	0.269824	0.34863	0.260986	0.168291	0.0706589	AtTLP8	tubby like protein 8 [Source:TAIR%3BAcc:AT1G16070]
AT1G16080	234.864	228.122	316.55	253.124	253.798	244.334	224.499	229.758	226.459		unknown protein%3B LOCATED IN: apoplast%2C chloroplast stroma%2C chloroplast%2C chloroplast envelope%3B EXPRESSED IN: 23 plant structures%3B EXPRESSED DURING: 14 growth stages%3B Has 81 Blast hits to 81 proteins in 28 species: Archae - 0%3B Bacteria - 2%3B Metazoa - /.../gi - 0%3B Plants - 62%3B Viruses - 0%3B Other Eukaryotes - 17 (source: NCBI BLink). [Source:TAIR%3BAcc:AT1G16080
AT1G16090	3.48397	2.48807	2.77659	2.85887	3.35562	3.13439	1.79495	2.34389	2.2431	WAKL7	wall associated kinase-like 7 [Source:TAIR%3BAcc:AT1G16090]
AT1G16100	0	0	0	0	0	0	0	0	0		pre-tRNA [Source:TAIR%3BAcc:AT1G16100
AT1G16110	1.70628	1.68289	1.21655	5.14289	3.25913	3.41343	10.5293	13.4141	12.2804	WAKL6	wall associated kinase-like 6 [Source:TAIR%3BAcc:AT1G16110]
AT1G16120	0	0	0	0.316448	0.286649	0.132773	0.848577	0.751959	0.467263	WAKL1	wall associated kinase-like 1 [Source:TAIR%3BAcc:AT1G16120]
AT1G16130	0.0177774	0.0670857	0.422517	2.7597	2.5579	2.26663	14.5448	17.2618	15.2228	WAKL2	wall associated kinase-like 2 [Source:TAIR%3BAcc:AT1G16130]
AT1G16140	0	0	0	0	0	0	0.0472242	0	0	WAKL3	pseudogene similar to wall-associated kinase protein family [Source:TAIR%3BAcc:AT1G16140]
AT1G16150	0.078206	0.132805	0.148692	0.138759	0.184863	0.164891	0.534854	0.628716	1.00349	WAKL4	wall associated kinase-like 4 [Source:TAIR%3BAcc:AT1G16150]
AT1G16160	0.0215965	0.0325991	0.0615886	0	0.0226967	0.0911168	0.0437935	0.039691	0.0627227	WAKL5	wall associated kinase-like 5 [Source:TAIR%3BAcc:AT1G16160]
AT1G16170	35.6642	51.0994	60.3567	26.9189	26.8555	28.4144	48.267	63.3593	47.0065		unknown protein%3B FUNCTIONS IN: molecular_function unknown%3B INVOLVED IN: biological_process unknown%3B LOCATED IN: cellular_component unknown%3B EXPRESSED IN: 24 plant structures%3B EXPRESSED DURING: 15 growth stages%3B BEST Arabidopsis thaliana protein matc /.../unknown protein (TAIR:AT1G79660.1)%3B Has 55 Blast hits to 55 proteins in 13 species: Archae - 0%3B Bacteria - 0%3B Metazoa - 0%3B F…
AT1G16180	35.9581	35.3612	42.7759	77.7033	79.1125	77.8962	113.959	95.4999	94.1269		Serinc-domain containing serine and sphingolipid biosynthesis protein [Source:TAIR%3BAcc:AT1G16180
AT1G16190	17.4243	17.8399	14.2159	13.4833	16.2165	14.256	13.4429	12.8902	14.5203	RAD23A	Rad23 UV excision repair protein family [Source:TAIR%3BAcc:AT1G16190]
AT1G16210	41.6559	43.1672	42.4947	58.0361	61.4493	65.5155	78.2252	76.9145	79.2085		unknown protein%3B CONTAINS InterPro DOMAIN/s: Protein of unknown function DUF1014 (InterPro:IPR010422)%3B Has 16107 Blast hits to 8386 proteins in 1107 species: Archae - 26%3B Bacteria - 3370%3B Metazoa - 4013%3B Fungi - 1516%3B Plants - 526%3B Viruses - 120%3B Ot /.../karyotes - 6536 (source: NCBI BLink). [Source:TAIR%3BAcc:AT1G16210
AT1G16220	4.08034	2.68536	3.41237	0.318602	0.549933	0.51793	0.199334	0.420321	0.504769		Protein phosphatase 2C family protein [Source:TAIR%3BAcc:AT1G16220
AT1G16225	0	0	0	0	0	0	0	0	0		Target SNARE coiled-coil domain protein [Source:TAIR%3BAcc:AT1G16225
AT1G16230	0	0	0	0	0	0	0	0	0		Target SNARE coiled-coil domain protein [Source:TAIR%3BAcc:AT1G16230
AT1G16240	43.1871	46.5376	46.3395	30.7142	32.4267	35.0006	48.7084	54.2562	50.9024	SYP51	syntaxin of plants 51 [Source:TAIR%3BAcc:AT1G16240]
AT1G16250	5.55318	6.18971	6.84224	3.92314	4.16385	4.18047	6.1082	8.60227	7.13866		Galactose oxidase/kelch repeat superfamily protein [Source:TAIR%3BAcc:AT1G16250
AT1G16260	0.6464	0.274381	0.763464	5.83893	5.809	7.13987	7.01696	6.24061	8.32027	WAKL8	Wall-associated kinase family protein [Source:TAIR%3BAcc:AT1G16260]
AT1G16270	7.80804	5.91022	7.90734	8.5316	9.73905	8.54713	11.0646	8.95523	9.93616		Protein kinase superfamily protein with octicosapeptide/Phox/Bem1p domain [Source:TAIR%3BAcc:AT1G16270
AT1G16280	12.2084	8.96762	8.56195	4.14182	4.64006	3.59098	2.99001	2.82216	3.09171	RH36	RNA helicase 36 [Source:TAIR%3BAcc:AT1G16280]
AT1G16290	0	0.0757282	0.127138	0	0.0352217	0	0	0	0		FUNCTIONS IN: molecular_function unknown%3B INVOLVED IN: biological_process unknown%3B LOCATED IN: chloroplast%2C vacuole%3B EXPRESSED IN: 19 plant structures%3B EXPRESSED DURING: 11 growth stages%3B CONTAINS InterPro DOMAIN/s: Lytic transglycosylase-like%2C cata /.../(InterPro:IPR008258)%3B Has 171 Blast hits to 155 proteins in 40 species: Archae - 0%3B Bacteria - 54%3B Metazoa - 0%3B Fungi - 0%…
AT1G16300	2.46832	1.84047	2.20458	1.63592	1.51816	1.6031	0.997809	1.01179	1.03515	GAPCP-2	glyceraldehyde-3-phosphate dehydrogenase of plastid 2 [Source:TAIR%3BAcc:AT1G16300]
AT1G16310	1.94399	1.28378	1.1546	2.64905	3.94902	3.01264	3.78307	3.25722	3.08563	MTP10	Cation efflux family protein [Source:TAIR%3BAcc:AT1G16310]
AT1G16320	46.7482	41.2802	45.9828	100.134	99.2149	104.986	92.0378	97.1344	108.717		Uncharacterized conserved protein (DUF2358) [Source:TAIR%3BAcc:AT1G16320
AT1G16330	1.81745	1.46193	1.31841	0.445525	0.427416	0.403817	0.363984	0.0879164	0.277713	CYCB3%3B1	cyclin b3%3B1 [Source:TAIR%3BAcc:AT1G16330]
AT1G16340	16.2759	16.8499	11.9946	5.01527	5.3024	5.11842	5.04077	5.66091	5.34925	ATKDSA2	Aldolase superfamily protein [Source:TAIR%3BAcc:AT1G16340]
AT1G16350	42.3415	38.8446	36.4543	25.3181	27.8996	30.5824	26.5683	21.8558	25.9468		Aldolase-type TIM barrel family protein [Source:TAIR%3BAcc:AT1G16350
AT1G16360	0.372618	0.687435	0.196686	0.477639	0.349276	0.13168	0.380381	0	0.399601	ALIS4	LEM3 (ligand-effect modulator 3) family protein / CDC50 family protein [Source:TAIR%3BAcc:AT1G16360]
AT1G16370	0.24171	0.40539	0.459477	6.90996	1.49727	0.737513	4.74658	1.53076	1.19503	ATOCT6	organic cation/carnitine transporter 6 [Source:TAIR%3BAcc:AT1G16370]
AT1G16380	0	0	0	0.0344006	0	0	0.0196442	0	0	ATCHX1	Cation/hydrogen exchanger family protein [Source:TAIR%3BAcc:AT1G16380]
AT1G16390	3.64703	2.23766	2.51879	8.00764	10.1554	9.53144	5.00923	5.06508	5.78724	ATOCT3	organic cation/carnitine transporter 3 [Source:TAIR%3BAcc:AT1G16390]
AT1G16400	5.10222	3.55024	3.76152	15.4566	18.9763	13.7691	9.14534	8.87628	8.42896	CYP79F2	cytochrome P450%2C family 79%2C subfamily F%2C polypeptide 2 [Source:TAIR%3BAcc:AT1G16400]
AT1G16410	29.5738	22.6732	14.1392	229.227	238.033	232.142	167.966	155.454	170.079	CYP79F1	cytochrome p450 79f1 [Source:TAIR%3BAcc:AT1G16410]
AT1G16420	0.0365517	0	0	0.0324345	0.115538	0.116108	0.335258	0.067258	0	ATMC8	metacaspase 8 [Source:TAIR%3BAcc:AT1G16420]
AT1G16430	15.3057	14.8687	10.8671	6.18133	6.04902	4.38286	2.56964	3.95981	6.34221	MED22A	Surfeit locus protein 5 subunit 22 of Mediator complex [Source:TAIR%3BAcc:AT1G16430]
AT1G16440	0.183086	0.18424	0.116002	0.0270743	0.0642362	0.129039	0.0931005	0.0280606	0.0295007	RSH3	root hair specific 3 [Source:TAIR%3BAcc:AT1G16440]
AT1G16445	6.4087	8.48832	5.96676	0.780928	1.46309	0.803828	1.48625	0.57932	0.906701		S-adenosyl-L-methionine-dependent methyltransferases superfamily protein [Source:TAIR%3BAcc:AT1G16445
AT1G16450	0	0	0	0	0	0	0	0	0		pre-tRNA [Source:TAIR%3BAcc:AT1G16450
AT1G16460	47.7312	44.4885	35.9217	30.3855	33.0184	31.385	39.1012	48.4965	44.6857	RDH2	rhodanese homologue 2 [Source:TAIR%3BAcc:AT1G16460]
AT1G16470	46.8779	48.4833	52.9619	29.5779	31.0599	31.2449	34.2978	35.087	34.7822	PAB1	proteasome subunit PAB1 [Source:TAIR%3BAcc:AT1G16470]
AT1G16480	0.7463	0.709233	0.990337	0.366902	0.368048	0.523248	0.535174	0.304254	0.403718		Tetratricopeptide repeat (TPR)-like superfamily protein [Source:TAIR%3BAcc:AT1G16480
AT1G16489	1.7436	1.39251	1.20578	1.31056	0.793038	1.81204	1.1738	1.70807	0.174039		other RNA [Source:TAIR%3BAcc:AT1G16489
AT1G16490	2.0136	1.63046	1.4934	1.24053	1.60836	1.123	0.432564	0.662844	1.02196	ATMYB58	myb domain protein 58 [Source:TAIR%3BAcc:AT1G16490]
AT1G16500	7.86523	7.75954	8.64309	5.84038	6.13627	6.55703	2.79096	3.40943	5.25132		unknown protein%3B BEST Arabidopsis thaliana protein match is: unknown protein (TAIR:AT1G79160.1)%3B Has 136 Blast hits to 134 proteins in 17 species: Archae - 0%3B Bacteria - 0%3B Metazoa - 0%3B Fungi - 4%3B Plants - 131%3B Viruses - 1%3B Other Eukaryotes - 0 (sou /.../CBI BLink). [Source:TAIR%3BAcc:AT1G16500
AT1G16510	2.516	2.59366	2.50599	7.24569	10.0003	10.2023	17.0319	14.4266	19.6639		SAUR-like auxin-responsive protein family [Source:TAIR%3BAcc:AT1G16510
AT1G16515	22.4216	29.4749	26.2909	53.5518	25.3995	27.0491	25.9801	16.6016	25.9594		unknown protein%3B Has 35333 Blast hits to 34131 proteins in 2444 species: Archae - 798%3B Bacteria - 22429%3B Metazoa - 974%3B Fungi - 991%3B Plants - 531%3B Viruses - 0%3B Other Eukaryotes - 9610 (source: NCBI BLink). [Source:TAIR%3BAcc:AT1G16515
AT1G16520	6.02073	6.95979	6.15545	4.46352	5.18076	4.84375	5.32322	4.62836	4.23169		unknown protein%3B FUNCTIONS IN: molecular_function unknown%3B INVOLVED IN: biological_process unknown%3B LOCATED IN: plasma membrane%3B EXPRESSED IN: 22 plant structures%3B EXPRESSED DURING: 13 growth stages%3B BEST Arabidopsis thaliana protein match is: unkno /.../tein (TAIR:AT1G56080.1)%3B Has 243 Blast hits to 234 proteins in 69 species: Archae - 2%3B Bacteria - 2%3B Metazoa - 61%3B Fungi - 9…
AT1G16530	0.461439	0.487594	0.52548	1.47562	1.66903	1.98205	2.20503	2.8142	1.76771	LBD3	ASYMMETRIC LEAVES 2-like 9 [Source:TAIR%3BAcc:AT1G16530]
AT1G16540	4.02812	3.12666	3.05123	1.77204	1.80529	1.88003	1.93897	2.09063	2.12588	SIR3	molybdenum cofactor sulfurase (LOS5) (ABA3) [Source:TAIR%3BAcc:AT1G16540]
AT1G16550	4.57543	4.99966	5.16274	3.42356	3.61579	3.90105	3.80985	3.65554	3.69861		pseudogene%2C putative cell division cycle protein%2C blastp match of 53%25 identity and 2.4e-136 P-value to GP [Source:TAIR%3BAcc:AT1G16550
AT1G16560	21.0309	19.411	20.0733	21.4256	20.0225	18.023	23.4829	25.5948	26.1521		Per1-like family protein [Source:TAIR%3BAcc:AT1G16560
AT1G16570	7.99446	7.06362	6.84525	5.46784	5.80644	5.98474	5.16613	7.42347	6.03789		UDP-Glycosyltransferase superfamily protein [Source:TAIR%3BAcc:AT1G16570
AT1G16590	12.3547	11.8855	9.97243	4.14174	5.60279	5.24383	5.59777	6.30164	6.53918	REV7	DNA-binding HORMA family protein [Source:TAIR%3BAcc:AT1G16590]
AT1G16600	1.75856	0.331178	1.25195	0	0	0	0.911581	0.404918	0.811233		pseudogene%2C putative cycloartenol synthase [Source:TAIR%3BAcc:AT1G16600
AT1G16610	32.3222	31.7739	28.5337	23.5099	29.4348	27.7481	31.3513	25.6516	28.9267	SR45	arginine/serine-rich 45 [Source:TAIR%3BAcc:AT1G16610]
AT1G16620	0.0258794	0.1367	0	0.18953	0.0497324	0.0247029	0	0	0.170036		transposable element gene [Source:TAIR%3BAcc:AT1G16620
AT1G16630	2.15175	1.82234	1.57722	0.582809	0.707129	0.363342	0.349113	0.256487	0.175056		unknown protein%3B LOCATED IN: chloroplast%3B BEST Arabidopsis thaliana protein match is: unknown protein (TAIR:AT2G16270.1)%3B Has 10587 Blast hits to 5736 proteins in 617 species: Archae - 88%3B Bacteria - 963%3B Metazoa - 3686%3B Fungi - 820%3B Plants - 541%3B V /.../ - 438%3B Other Eukaryotes - 4051 (source: NCBI BLink). [Source:TAIR%3BAcc:AT1G16630
AT1G16635	0.680977	0.700858	0.117584	0.164879	0.131032	0.197956	0.127299	0.513686	0.119133
AT1G16640	1.35053	2.37838	2.42188	0.466378	0.636678	0.401194	0.697425	0.900241	0.720498		AP2/B3-like transcriptional factor family protein [Source:TAIR%3BAcc:AT1G16640
AT1G16650	7.05524	6.32319	6.12942	1.54043	2.02952	1.77593	1.56799	1.77361	1.17287		S-adenosyl-L-methionine-dependent methyltransferases superfamily protein [Source:TAIR%3BAcc:AT1G16650
AT1G16660	0	0	0	0	0	0	0	0	0		transposable element gene [Source:TAIR%3BAcc:AT1G16660
AT1G16670	4.33738	3.81223	4.14859	7.20928	8.49051	8.20669	8.28315	9.18663	10.8864		Protein kinase superfamily protein [Source:TAIR%3BAcc:AT1G16670
AT1G16680	11.5774	11.986	10.7395	8.53336	9.3401	9.80523	7.81079	9.29396	9.97902		Chaperone DnaJ-domain superfamily protein [Source:TAIR%3BAcc:AT1G16680
AT1G16690	4.5355	4.64697	3.92569	4.42846	4.31665	4.46749	3.80704	4.61156	5.27087		Enhancer of polycomb-like transcription factor protein [Source:TAIR%3BAcc:AT1G16690
AT1G16700	41.6703	43.3247	39.5399	46.3366	44.6029	47.9343	49.3332	53.7948	55.4417		Alpha-helical ferredoxin [Source:TAIR%3BAcc:AT1G16700
AT1G16705	0.351951	1.00941	0.802017	0.0625007	0	0.15038	0.072586	0.194828	0.135284		p300/CBP acetyltransferase-related protein-related [Source:TAIR%3BAcc:AT1G16705
AT1G16710	5.81489	5.03761	5.56255	7.43904	8.20256	7.52668	8.09725	7.48674	8.50106	HAC12	histone acetyltransferase of the CBP family 12 [Source:TAIR%3BAcc:AT1G16710]
AT1G16720	100.486	97.3274	170.501	277.561	307.518	295.417	257.964	286.947	290.29	HCF173	high chlorophyll fluorescence phenotype 173 [Source:TAIR%3BAcc:AT1G16720]
AT1G16730	5.88849	3.59495	7.31977	49.7834	42.8987	45.7465	40.2733	49.1119	50.5051	UP6	unknown protein 6 [Source:TAIR%3BAcc:AT1G16730]
AT1G16740	42.1745	42.9679	32.8757	15.849	16.8147	19.2073	13.5465	16.2127	15.0859		Ribosomal protein L20 [Source:TAIR%3BAcc:AT1G16740
AT1G16750	8.107	6.36036	6.27715	10.4496	11.53	7.64729	5.77731	4.34862	4.53039		Protein of unknown function%2C DUF547 [Source:TAIR%3BAcc:AT1G16750
AT1G16760	0.0805619	0	0	0	0.0423225	0	0	0	0		Protein kinase protein with adenine nucleotide alpha hydrolases-like domain [Source:TAIR%3BAcc:AT1G16760
AT1G16770	0.3906	0.403728	0.408257	0.727896	0.205866	0.579396	0.318733	0.503216	0.641124		unknown protein%3B Has 109 Blast hits to 109 proteins in 52 species: Archae - 0%3B Bacteria - 4%3B Metazoa - 0%3B Fungi - 71%3B Plants - 32%3B Viruses - 0%3B Other Eukaryotes - 2 (source: NCBI BLink). [Source:TAIR%3BAcc:AT1G16770
AT1G16780	8.8739	6.73336	6.65578	6.43519	7.33346	6.16942	3.56616	3.9368	4.72217	VHP2%3B2	Inorganic H pyrophosphatase family protein [Source:TAIR%3BAcc:AT1G16780]
AT1G16790	38.3317	34.3268	27.0518	10.397	8.74054	9.97263	9.92212	12.4644	8.56155		ribosomal protein-related [Source:TAIR%3BAcc:AT1G16790
AT1G16800	1.74645	1.25656	1.61554	1.63933	2.32943	1.57089	1.74122	1.50937	1.91876		P-loop containing nucleoside triphosphate hydrolases superfamily protein [Source:TAIR%3BAcc:AT1G16800
AT1G16810	61.5401	63.6397	56.7372	26.7117	28.684	27.7102	34.8696	41.049	32.9286		unknown protein%3B CONTAINS InterPro DOMAIN/s: Protein of unknown function DUF1754%2C eukaryotic (InterPro:IPR013865)%3B Has 395 Blast hits to 394 proteins in 162 species: Archae - 0%3B Bacteria - 0%3B Metazoa - 181%3B Fungi - 91%3B Plants - 65%3B Viruses - 0%3B Othe /.../ryotes - 58 (source: NCBI BLink). [Source:TAIR%3BAcc:AT1G16810
AT1G16820	6.09684	8.75955	7.91897	2.24809	4.36707	3.10425	1.14732	2.83711	3.81144		vacuolar ATP synthase catalytic subunit-related / V-ATPase-related / vacuolar proton pump-related [Source:TAIR%3BAcc:AT1G16820
AT1G16825	8.7788	6.89923	5.66893	4.26073	3.85	2.91438	4.13439	3.67918	5.20225	RTNLB23	Reticulon family protein [Source:TAIR%3BAcc:AT1G16825]
AT1G16830	1.52028	1.51074	1.22828	0.202316	0.639503	0.508277	0.282956	0.256198	0.220641		Pentatricopeptide repeat (PPR) superfamily protein [Source:TAIR%3BAcc:AT1G16830
AT1G16840	33.7463	35.5978	25.5323	17.7159	22.668	21.6463	30.7767	28.6602	30.6112		unknown protein%3B BEST Arabidopsis thaliana protein match is: unknown protein (TAIR:AT1G78890.1)%3B Has 35333 Blast hits to 34131 proteins in 2444 species: Archae - 798%3B Bacteria - 22429%3B Metazoa - 974%3B Fungi - 991%3B Plants - 531%3B Viruses - 0%3B Other Euk /.../s - 9610 (source: NCBI BLink). [Source:TAIR%3BAcc:AT1G16840
AT1G16850	0.150059	0.679537	0.0712316	0.133251	0.557093	0.802388	8.60157	1.03874	0.648449		unknown protein%3B FUNCTIONS IN: molecular_function unknown%3B INVOLVED IN: response to salt stress%3B LOCATED IN: endomembrane system%3B EXPRESSED IN: leaf apex%2C leaf whorl%2C male gametophyte%2C flower%2C leaf%3B EXPRESSED DURING: LP.06 six leaves visible%2C LP.04 /.../eaves visible%2C LP.10 ten leaves visible%2C petal differentiation and expansion stage%2C LP.08 eight leaves visible%3B BEST …
AT1G16858	9.40037	8.46768	8.93623	7.86133	8.35016	7.7688	8.39397	7.4701	7.6951	CPuORF55	conserved peptide upstream open reading frame 55 [Source:TAIR%3BAcc:AT1G16858]
AT1G16860	9.40037	8.46768	8.93623	7.86133	8.35016	7.7688	8.39397	7.4701	7.6951		Ubiquitin-specific protease family C19-related protein [Source:TAIR%3BAcc:AT1G16860
AT1G16870	17.6373	13.472	16.0812	8.827	10.0454	9.77717	8.37571	7.36104	9.03259		mitochondrial 28S ribosomal protein S29-related [Source:TAIR%3BAcc:AT1G16870
AT1G16880	358.583	320.623	468.501	582.18	644.985	618.895	444.972	474.293	463.671		uridylyltransferase-related [Source:TAIR%3BAcc:AT1G16880
AT1G16890	99.3824	106.18	87.0343	108.768	108.414	111.152	127.171	141.103	126.62	UBC36	ubiquitin-conjugating enzyme 36 [Source:TAIR%3BAcc:AT1G16890]
AT1G16900	8.43147	8.28927	8.62646	5.354	6.13337	5.59421	6.59282	6.50443	5.15479	ALG9	Alg9-like mannosyltransferase family [Source:TAIR%3BAcc:AT1G16900]
AT1G16905	0	0	0	0	0	0	0	0	0		Curculin-like (mannose-binding) lectin family protein [Source:TAIR%3BAcc:AT1G16905
AT1G16910	0	0.085991	0	0	0	0	0	0	0	LSH8	Protein of unknown function (DUF640) [Source:TAIR%3BAcc:AT1G16910]
AT1G16916	26.8874	25.6466	18.5313	6.94484	5.48534	6.37448	6.0287	8.49293	7.70545		unknown protein%3B FUNCTIONS IN: molecular_function unknown%3B INVOLVED IN: biological_process unknown%3B LOCATED IN: cellular_component unknown%3B Has 30201 Blast hits to 17322 proteins in 780 species: Archae - 12%3B Bacteria - 1396%3B Metazoa - 17338%3B Fungi - /.../ Plants - 5037%3B Viruses - 0%3B Other Eukaryotes - 2996 (source: NCBI BLink). [Source:TAIR%3BAcc:AT1G16916
AT1G16920	43.9553	48.7979	46.6477	13.6926	14.7795	15.3741	11.1335	13.5749	14.0128	RAB11	RAB GTPase homolog A1B [Source:TAIR%3BAcc:AT1G16920]
AT1G16930	3.3281	3.52199	4.36568	2.8569	2.21057	2.48951	2.83839	2.56267	1.95681		F-box/RNI-like/FBD-like domains-containing protein [Source:TAIR%3BAcc:AT1G16930
AT1G16940	0	0	0	0	0	0	0	0	0		F-box/RNI-like/FBD-like domains-containing protein [Source:TAIR%3BAcc:AT1G16940
AT1G16950	0	0	0	0	0	0	0	0	0		unknown protein%3B FUNCTIONS IN: molecular_function unknown%3B INVOLVED IN: biological_process unknown%3B LOCATED IN: endomembrane system%3B EXPRESSED IN: stamen%3B EXPRESSED DURING: 4 anthesis%3B Has 17 Blast hits to 17 proteins in 5 species: Archae - 0%3B Bacte /.../0%3B Metazoa - 0%3B Fungi - 0%3B Plants - 17%3B Viruses - 0%3B Other Eukaryotes - 0 (source: NCBI BLink). [Source:TAIR%3BAcc:AT1G1…
AT1G16960	36.9325	29.8203	19.7286	6.48435	10.132	8.74968	5.60944	8.48954	6.99904		Ubiquitin domain-containing protein [Source:TAIR%3BAcc:AT1G16960
AT1G16970	6.62995	6.83955	5.65007	3.68893	5.02824	4.65275	4.15375	3.62241	4.34991	KU70	KU70 homolog [Source:TAIR%3BAcc:AT1G16970]
AT1G16980	0	0	0	0	0	0	0	0	0	ATTPS2	trehalose-phosphatase/synthase 2 [Source:TAIR%3BAcc:AT1G16980]
AT1G17000	0	0	0	0	0	0	0	0	0	ATTPS3	trehalose-phosphatase/synthase 3 [Source:TAIR%3BAcc:AT1G17000]
AT1G17010	0	0	0	0	0	0	0	0	0		2-oxoglutarate (2OG) and Fe(II)-dependent oxygenase superfamily protein [Source:TAIR%3BAcc:AT1G17010
AT1G17020	0	0.0784697	0	0.123009	0.0730089	0.073357	3.49439	0.0637618	0.602722	SRG1	senescence-related gene 1 [Source:TAIR%3BAcc:AT1G17020]
AT1G17030	0.0571766	0.151035	0.190199	0.177552	0.0601616	0.0302084	0.0871662	0.0262853	0		unknown protein%3B FUNCTIONS IN: molecular_function unknown%3B INVOLVED IN: biological_process unknown%3B LOCATED IN: endomembrane system%3B BEST Arabidopsis thaliana protein match is: unknown protein (TAIR:AT2G47010.2)%3B Has 70 Blast hits to 70 proteins in /.../cies: Archae - 0%3B Bacteria - 0%3B Metazoa - 0%3B Fungi - 0%3B Plants - 69%3B Viruses - 0%3B Other Eukaryotes - 1 (source: NCBI BLink)…
AT1G17040	3.4753	3.34192	3.69475	2.59009	3.12825	2.34406	2.87969	3.32207	2.65905	SHA	SH2 domain protein A [Source:TAIR%3BAcc:AT1G17040]
AT1G17050	27.7836	25.8098	53.4948	92.7545	88.1649	91.7175	66.2238	73.7236	73.518	SPS2	solanesyl diphosphate synthase 2 [Source:TAIR%3BAcc:AT1G17050]
AT1G17060	1.60081	2.74763	3.36217	0.755926	1.11334	0.708842	3.72273	4.20096	2.04834	CYP72C1	cytochrome p450 72c1 [Source:TAIR%3BAcc:AT1G17060]
AT1G17070	2.96469	2.89638	3.55454	3.87168	5.03267	4.92728	3.78413	3.64604	3.68621		GC-rich sequence DNA-binding factor-like protein with Tuftelin interacting domain [Source:TAIR%3BAcc:AT1G17070
AT1G17080	31.7633	34.1883	37.8029	39.8791	41.9305	49.402	55.1631	53.4449	55.7178		Ribosomal protein L18ae family [Source:TAIR%3BAcc:AT1G17080
AT1G17090	4.32066	3.38074	2.19012	2.49975	2.41806	3.66065	1.27049	2.51536	1.34177		unknown protein%3B INVOLVED IN: biological_process unknown%3B LOCATED IN: endomembrane system%3B EXPRESSED IN: 17 plant structures%3B EXPRESSED DURING: 7 growth stages%3B Has 5 Blast hits to 5 proteins in 2 species: Archae - 0%3B Bacteria - 0%3B Metazoa - 0%3B Fung /.../ Plants - 5%3B Viruses - 0%3B Other Eukaryotes - 0 (source: NCBI BLink). [Source:TAIR%3BAcc:AT1G17090
AT1G17100	50.5776	45.3592	51.0688	236.6	214.815	228.276	151.14	114.637	161.003		SOUL heme-binding family protein [Source:TAIR%3BAcc:AT1G17100
AT1G17110	15.9889	14.8996	15.4829	15.6231	18.1972	16.9573	15.8859	16.706	18.3689	UBP15	ubiquitin-specific protease 15 [Source:TAIR%3BAcc:AT1G17110]
AT1G17120	9.61845	10.2155	12.8662	14.6398	13.4978	13.94	15.5414	14.9956	16.4428	CAT8	cationic amino acid transporter 8 [Source:TAIR%3BAcc:AT1G17120]
AT1G17130	25.8468	24.7286	24.9845	17.8172	18.5327	19.9828	21.7729	21.404	20.7248		Family of unknown function (DUF572) [Source:TAIR%3BAcc:AT1G17130
AT1G17140	45.5887	38.1503	32.5668	16.4971	19.4039	16.6988	10.4819	10.9116	10.7149	ICR1	interactor of constitutive active rops 1 [Source:TAIR%3BAcc:AT1G17140]
AT1G17145	18.2266	19.8499	14.9574	7.07372	10.1543	7.53445	9.05418	14.7288	14.0563		RING/U-box superfamily protein [Source:TAIR%3BAcc:AT1G17145
AT1G17147	0.321098	0.888892	0.710932	0.38039	0.45653	1.38406	2.01102	7.42465	11.9684		VQ motif-containing protein [Source:TAIR%3BAcc:AT1G17147
AT1G17150	0.0823185	0.0310639	0	0.0365259	0	0	0	0	0		Pectin lyase-like superfamily protein [Source:TAIR%3BAcc:AT1G17150
AT1G17160	6.95624	7.903	7.84065	8.27408	8.65563	8.69867	9.391	7.65985	8.54106		pfkB-like carbohydrate kinase family protein [Source:TAIR%3BAcc:AT1G17160
AT1G17170	0.44047	0.522408	0.597566	1.11728	0.199813	1.00631	1.03549	0.696228	2.78466	ATGSTU24	glutathione S-transferase TAU 24 [Source:TAIR%3BAcc:AT1G17170]
AT1G17180	0	0	0.238315	0.278487	0	0	0	0	0.0603576	ATGSTU25	glutathione S-transferase TAU 25 [Source:TAIR%3BAcc:AT1G17180]
AT1G17190	2.97906	3.64827	2.45576	2.89387	2.02045	2.27319	3.28745	3.98835	3.08535	ATGSTU26	glutathione S-transferase tau 26 [Source:TAIR%3BAcc:AT1G17190]
AT1G17200	70.4101	63.0432	69.1414	44.2384	46.545	47.0247	39.1404	42.4483	43.2282		Uncharacterised protein family (UPF0497) [Source:TAIR%3BAcc:AT1G17200
AT1G17210	11.7744	10.0426	14.7283	21.006	24.9371	21.3229	25.1553	24.3526	28.6107	ATILP1	IAP-like protein 1 [Source:TAIR%3BAcc:AT1G17210]
AT1G17220	117.157	101.972	147.573	155.905	166.419	159.429	153.797	152.235	153.299	FUG1	Translation initiation factor 2%2C small GTP-binding protein [Source:TAIR%3BAcc:AT1G17220]
AT1G17230	2.91872	2.43721	3.95608	4.8913	5.03048	3.94695	5.02131	4.1969	4.49122		Leucine-rich receptor-like protein kinase family protein [Source:TAIR%3BAcc:AT1G17230
AT1G17232	0	0	0	0	0	0	0	0	0		Potential natural antisense gene%2C locus overlaps with AT1G17230 [Source:TAIR%3BAcc:AT1G17232
AT1G17235	0.942446	0.888784	0.669769	0.416458	0	0.773553	0.250557	0.654048	0.220661	RTFL11	ROTUNDIFOLIA like 11 [Source:TAIR%3BAcc:AT1G17235]
AT1G17240	0.199026	0.150211	0.227041	0.123589	0.209104	0.104917	0.201675	0.0182864	0.154181	AtRLP2	receptor like protein 2 [Source:TAIR%3BAcc:AT1G17240]
AT1G17250	0.0877548	0	0.102681	0.648271	0.951581	1.02055	0.934587	0.716497	0.983255	AtRLP3	receptor like protein 3 [Source:TAIR%3BAcc:AT1G17250]
AT1G17255	0.841372	0.649821	0.55016	0.373062	0.385425	0.661901	0.2117	0.434139	0.561848		other RNA [Source:TAIR%3BAcc:AT1G17255
AT1G17260	0.396118	0.227212	0.421794	0.281098	0.465795	0.333754	0.272568	0.232852	0.291703	AHA10	autoinhibited H(+)-ATPase isoform 10 [Source:TAIR%3BAcc:AT1G17260]
AT1G17270	1.82994	2.00889	1.89757	2.2138	2.44858	2.60842	1.88087	1.94397	1.88597		O-fucosyltransferase family protein [Source:TAIR%3BAcc:AT1G17270
AT1G17275	0	0	0	0	0	0	0	0	0		transposable element gene [Source:TAIR%3BAcc:AT1G17275
AT1G17277	0	0.101626	0	0	0	0.145933	0	0	0		transposable element gene [Source:TAIR%3BAcc:AT1G17277
AT1G17280	28.6066	28.1224	26.1763	27.9241	31.1018	30.7861	36.9506	37.5371	36.4681	UBC34	ubiquitin-conjugating enzyme 34 [Source:TAIR%3BAcc:AT1G17280]
AT1G17285	0.718621	0.361727	0.113645	0.212888	0.12795	0	0	0	0		unknown protein%3B FUNCTIONS IN: molecular_function unknown%3B INVOLVED IN: biological_process unknown%3B LOCATED IN: endomembrane system%3B BEST Arabidopsis thaliana protein match is: unknown protein (TAIR:AT1G17300.1)%3B Has 35333 Blast hits to 34131 protei /.../2444 species: Archae - 798%3B Bacteria - 22429%3B Metazoa - 974%3B Fungi - 991%3B Plants - 531%3B Viruses - 0%3B Other Eukaryotes - 96…
AT1G17290	55.0981	51.5691	62.7742	103.716	123.979	130.324	179.557	155.435	173.888	AlaAT1	alanine aminotransferas [Source:TAIR%3BAcc:AT1G17290]
AT1G17300	0	0	0	0	0	0	0	0	0		unknown protein%3B BEST Arabidopsis thaliana protein match is: unknown protein (TAIR:AT1G17285.1)%3B Has 27 Blast hits to 27 proteins in 4 species: Archae - 0%3B Bacteria - 0%3B Metazoa - 0%3B Fungi - 0%3B Plants - 27%3B Viruses - 0%3B Other Eukaryotes - 0 (source: /.../BLink). [Source:TAIR%3BAcc:AT1G17300
AT1G17310	0	0	0	0	0	0	0	0	0		MADS-box transcription factor family protein [Source:TAIR%3BAcc:AT1G17310
AT1G17330	7.10726	8.14835	6.59609	4.86391	6.36464	5.65567	5.39621	6.29843	5.9056		Metal-dependent phosphohydrolase [Source:TAIR%3BAcc:AT1G17330
AT1G17340	6.28501	6.46842	7.63375	8.49583	10.0545	9.92702	9.33939	11.4481	12.0793	SAC5	Phosphoinositide phosphatase family protein [Source:TAIR%3BAcc:AT1G17340]
AT1G17345	0.349614	0.263869	0	0	0	0	0.0720923	0	0		SAUR-like auxin-responsive protein family [Source:TAIR%3BAcc:AT1G17345
AT1G17350	9.74185	11.283	8.73357	3.97768	4.92802	2.94321	4.08586	4.90473	4.6889		NADH:ubiquinone oxidoreductase intermediate-associated protein 30 [Source:TAIR%3BAcc:AT1G17350
AT1G17360	20.29	14.8478	21.6989	31.9723	35.4978	29.6749	33.3538	29.6644	31.8063		BEST Arabidopsis thaliana protein match is: COP1-interacting protein-related (TAIR:AT1G72410.1)%3B Has 9949 Blast hits to 7480 proteins in 576 species: Archae - 12%3B Bacteria - 1007%3B Metazoa - 3636%3B Fungi - 982%3B Plants - 444%3B Viruses - 50%3B Other Eukary /.../ 3818 (source: NCBI BLink). [Source:TAIR%3BAcc:AT1G17360
AT1G17370	35.8982	32.0231	39.1931	62.4259	68.5934	70.5813	66.0688	68.8576	73.2291	UBP1B	oligouridylate binding protein 1B [Source:TAIR%3BAcc:AT1G17370]
AT1G17380	0.666917	0.771784	0.59137	8.56247	2.34551	1.60392	8.54185	3.6839	1.71571	JAZ5	jasmonate-zim-domain protein 5 [Source:TAIR%3BAcc:AT1G17380]
AT1G17390	0	0	0	0	0	0	0	0	0		transposable element gene [Source:TAIR%3BAcc:AT1G17390
AT1G17400	0.0326174	0.0246172	0	0	0	0.0690034	0	0	0.0315237		unknown protein%3B BEST Arabidopsis thaliana protein match is: unknown protein (TAIR:AT1G72490.1)%3B Has 30201 Blast hits to 17322 proteins in 780 species: Archae - 12%3B Bacteria - 1396%3B Metazoa - 17338%3B Fungi - 3422%3B Plants - 5037%3B Viruses - 0%3B Other Eu /.../es - 2996 (source: NCBI BLink). [Source:TAIR%3BAcc:AT1G17400
AT1G17410	7.99459	9.15434	9.7342	2.326	2.86725	2.69493	3.06081	5.59634	4.40329		Nucleoside diphosphate kinase family protein [Source:TAIR%3BAcc:AT1G17410
AT1G17420	4.43802	4.63426	3.65587	25.4534	8.99888	8.16236	15.9605	8.55696	9.91212	LOX3	lipoxygenase 3 [Source:TAIR%3BAcc:AT1G17420]
AT1G17430	2.52628	2.04044	3.24228	3.7367	3.69412	3.29164	4.84601	4.28426	4.27582		alpha/beta-Hydrolases superfamily protein [Source:TAIR%3BAcc:AT1G17430
AT1G17440	12.476	11.239	12.7755	24.0404	25.3148	25.3116	27.6016	23.1943	27.0961	EER4	Transcription initiation factor TFIID subunit A [Source:TAIR%3BAcc:AT1G17440]
AT1G17450	2.28203	1.63372	2.04699	2.18664	2.18473	1.96636	2.85036	2.5593	2.55578		B-block binding subunit of TFIIIC [Source:TAIR%3BAcc:AT1G17450
AT1G17455	13.0871	15.3252	11.0817	2.51559	1.57214	2.23224	2.22376	4.91566	2.8536	ELF4-L4	ELF4-like 4 [Source:TAIR%3BAcc:AT1G17455]
AT1G17460	3.15638	2.73395	1.65127	0.920835	1.02402	0.580879	1.28851	1.49885	0.902409	TRFL3	TRF-like 3 [Source:TAIR%3BAcc:AT1G17460]
AT1G17470	48.0712	45.461	41.3195	31.0614	32.8445	31.7344	32.2029	33.2249	32.1117	ATDRG1	developmentally regulated G-protein 1 [Source:TAIR%3BAcc:AT1G17470]
AT1G17480	3.95389	4.35182	2.41106	1.31561	1.17964	0.836533	0.804905	0.939472	0.891595	IQD7	IQ-domain 7 [Source:TAIR%3BAcc:AT1G17480]
AT1G17490	16.3631	14.5922	12.296	15.4164	16.1671	15.2752	18.7029	14.1215	15.8425		unknown protein%3B BEST Arabidopsis thaliana protein match is: unknown protein (TAIR:AT1G72690.1)%3B Has 57 Blast hits to 45 proteins in 9 species: Archae - 0%3B Bacteria - 0%3B Metazoa - 0%3B Fungi - 0%3B Plants - 57%3B Viruses - 0%3B Other Eukaryotes - 0 (source: /.../BLink). [Source:TAIR%3BAcc:AT1G17490
AT1G17495	0	0	0	0	0	0	0	0	0		transposable element gene [Source:TAIR%3BAcc:AT1G17495
AT1G17500	5.72443	4.09259	4.18858	4.71046	4.85587	3.9753	6.02056	4.30118	4.68337	ALA4	ATPase E1-E2 type family protein / haloacid dehalogenase-like hydrolase family protein [Source:TAIR%3BAcc:AT1G17500]
AT1G17510	9.36199	9.44355	5.48091	2.48688	1.95305	2.81589	3.90223	3.87991	3.94145		unknown protein%3B Has 11 Blast hits to 11 proteins in 4 species: Archae - 0%3B Bacteria - 0%3B Metazoa - 0%3B Fungi - 0%3B Plants - 11%3B Viruses - 0%3B Other Eukaryotes - 0 (source: NCBI BLink). [Source:TAIR%3BAcc:AT1G17510
AT1G17520	8.88908	10.6913	8.07685	4.05381	4.47688	4.16113	5.8807	6.9395	6.29511		Homeodomain-like/winged-helix DNA-binding family protein [Source:TAIR%3BAcc:AT1G17520
AT1G17530	17.4489	17.6821	19.1787	20.6361	19.819	21.7148	23.5782	24.523	24.4241	ATTIM23-1	translocase of inner mitochondrial membrane 23 [Source:TAIR%3BAcc:AT1G17530]
AT1G17540	0.0176359	0	0.0335326	0	0	0.0371656	0	0	0		Protein kinase protein with adenine nucleotide alpha hydrolases-like domain [Source:TAIR%3BAcc:AT1G17540
AT1G17545	0	0	0	0	0	0	0	0	0.113317		Protein phosphatase 2C family protein [Source:TAIR%3BAcc:AT1G17545
AT1G17550	17.7608	15.97	14.2392	24.3702	23.4037	22.7546	27.2021	28.7219	29.3572	HAB2	homology to ABI2 [Source:TAIR%3BAcc:AT1G17550]
AT1G17560	11.2825	9.43105	8.00756	1.77707	2.31053	1.09878	1.62082	1.28616	1.10916	HLL	Ribosomal protein L14p/L23e family protein [Source:TAIR%3BAcc:AT1G17560]
AT1G17570	0	0	0	0	0	0	0	0	0		pre-tRNA [Source:TAIR%3BAcc:AT1G17570
AT1G17580	7.78132	7.27112	9.68946	7.92653	10.0472	7.64256	10.046	9.88036	10.7398	MYA1	myosin 1 [Source:TAIR%3BAcc:AT1G17580]
AT1G17590	5.57837	5.38803	3.85434	2.48982	4.43683	3.59642	3.82317	4.50924	5.42337	NF-YA8	nuclear factor Y%2C subunit A8 [Source:TAIR%3BAcc:AT1G17590]
AT1G17600	1.08437	1.01038	1.46377	3.62171	4.67847	4.4667	4.7238	3.79873	6.57907		Disease resistance protein (TIR-NBS-LRR class) family [Source:TAIR%3BAcc:AT1G17600
AT1G17610	1.12115	0.995481	0.720751	6.52469	4.47921	4.18597	8.69314	6.76344	6.88338		Disease resistance protein (TIR-NBS class) [Source:TAIR%3BAcc:AT1G17610
AT1G17615	0	0	0	0	0.0464165	0	0.179814	0	0.0848953		Disease resistance protein (TIR-NBS class) [Source:TAIR%3BAcc:AT1G17615
AT1G17620	20.5314	19.3158	23.1899	47.4867	38.8516	36.8696	197.148	145.281	78.5556		Late embryogenesis abundant (LEA) hydroxyproline-rich glycoprotein family [Source:TAIR%3BAcc:AT1G17620
AT1G17630	1.0476	1.07529	0.796686	0.483258	0.462355	0.508201	0.467248	0.423548	0.344855	PCMP-E72	Pentatricopeptide repeat (PPR-like) superfamily protein [Source:TAIR%3BAcc:AT1G17630]
AT1G17640	4.42004	5.70886	6.27713	2.99263	2.98137	4.83617	5.49688	7.50984	6.15335		RNA-binding (RRM/RBD/RNP motifs) family protein [Source:TAIR%3BAcc:AT1G17640
AT1G17650	70.7355	65.5436	79.1448	31.4211	26.9875	21.1704	22.6603	21.173	18.9774	GLYR2	glyoxylate reductase 2 [Source:TAIR%3BAcc:AT1G17650]
AT1G17660	0	0	0	0	0	0	0	0	0		pre-tRNA [Source:TAIR%3BAcc:AT1G17660
AT1G17665	1.25066	2.17098	0.633753	0.184981	0.0439642	0.132602	0	0	0		unknown protein%3B FUNCTIONS IN: molecular_function unknown%3B INVOLVED IN: biological_process unknown%3B LOCATED IN: endomembrane system%3B EXPRESSED IN: 15 plant structures%3B EXPRESSED DURING: 11 growth stages%3B Has 149 Blast hits to 146 proteins in 39 spec /.../rchae - 0%3B Bacteria - 4%3B Metazoa - 21%3B Fungi - 5%3B Plants - 30%3B Viruses - 0%3B Other Eukaryotes - 89 (source: NCBI BLink). …
AT1G17670	0	0	0	0	0	0	0	0	0		pre-tRNA [Source:TAIR%3BAcc:AT1G17670
AT1G17680	6.10774	5.46106	6.05258	5.82881	7.13367	6.43855	8.16782	8.19573	7.96275		tetratricopeptide repeat (TPR)-containing protein [Source:TAIR%3BAcc:AT1G17680
AT1G17690	9.37647	8.16954	8.07473	2.61588	3.80176	3.14446	2.75344	2.44941	3.55787	NOF1	FUNCTIONS IN: molecular_function unknown%3B INVOLVED IN: biological_process unknown%3B LOCATED IN: nucleus%3B EXPRESSED IN: 24 plant structures%3B EXPRESSED DURING: 13 growth stages%3B CONTAINS InterPro DOMAIN/s: Digestive organ expansion factor%2C predicted (I /.../o:IPR010678)%3B Has 25006 Blast hits to 13379 proteins in 904 species: Archae - 102%3B Bacteria - 5571%3B Metazoa - 7448%3B Fungi - …
AT1G17700	1.62684	1.07436	0.38619	1.98609	3.01601	2.67737	1.25704	0.812833	1.43362	PRA1.F1	prenylated RAB acceptor 1.F1 [Source:TAIR%3BAcc:AT1G17700]
AT1G17710	0.046319	0	0.0880076	0	0.0977721	0.098338	0.0947288	0.127947	0.0893448		Pyridoxal phosphate phosphatase-related protein [Source:TAIR%3BAcc:AT1G17710
AT1G17720	20.0674	17.6485	19.1251	17.5104	20.467	18.0352	18.0314	15.9564	16.9902	ATB BETA	Protein phosphatase 2A%2C regulatory subunit PR55 [Source:TAIR%3BAcc:AT1G17720]
AT1G17730	26.9577	28.4567	31.6359	29.3598	32.5357	31.5598	39.036	35.7397	39.6074	VPS46.1	vacuolar protein sorting 46.1 [Source:TAIR%3BAcc:AT1G17730]
AT1G17744	0	0	0	0.0830613	0	0	0.452295	0	0		unknown protein%3B FUNCTIONS IN: molecular_function unknown%3B INVOLVED IN: biological_process unknown%3B LOCATED IN: cellular_component unknown%3B EXPRESSED IN: stem%3B Has 30201 Blast hits to 17322 proteins in 780 species: Archae - 12%3B Bacteria - 1396%3B Meta /.../17338%3B Fungi - 3422%3B Plants - 5037%3B Viruses - 0%3B Other Eukaryotes - 2996 (source: NCBI BLink). [Source:TAIR%3BAcc:AT1G17744
AT1G17745	1.20437	1.51007	1.38499	7.44664	3.53046	4.42316	19.0355	2.14166	3.16039	PGDH	D-3-phosphoglycerate dehydrogenase [Source:TAIR%3BAcc:AT1G17745]
AT1G17750	0.171473	0.358383	0.125412	0.748779	0.512162	0.485886	0.266703	0.218025	0.294075	PEPR2	PEP1 receptor 2 [Source:TAIR%3BAcc:AT1G17750]
AT1G17760	3.68889	3.26103	4.09154	4.45391	4.87814	3.47255	4.75443	4.98871	4.20239	CSTF77	Tetratricopeptide repeat (TPR)-like superfamily protein [Source:TAIR%3BAcc:AT1G17760]
AT1G17770	0	0	0	0	0	0	0	0	0	SUVH7	SU(VAR)3-9 homolog 7 [Source:TAIR%3BAcc:AT1G17770]
AT1G17780	4.46647	3.67665	2.52253	2.81169	4.82811	3.45202	2.64703	5.15436	4.90287		unknown protein%3B BEST Arabidopsis thaliana protein match is: unknown protein (TAIR:AT2G16575.1)%3B Has 35333 Blast hits to 34131 proteins in 2444 species: Archae - 798%3B Bacteria - 22429%3B Metazoa - 974%3B Fungi - 991%3B Plants - 531%3B Viruses - 0%3B Other Euk /.../s - 9610 (source: NCBI BLink). [Source:TAIR%3BAcc:AT1G17780
AT1G17790	5.35042	3.91758	3.39031	2.95207	4.05989	2.95188	3.78499	3.47485	3.27026	GTE5	DNA-binding bromodomain-containing protein [Source:TAIR%3BAcc:AT1G17790]
AT1G17800	0.234236	0.353713	0	0	0.125085	0	0	0	0	ENODL22	early nodulin-like protein 22 [Source:TAIR%3BAcc:AT1G17800]
AT1G17810	0	0	0	0	0	0	0.0435676	0.0392682	0	BETA-TIP	beta-tonoplast intrinsic protein [Source:TAIR%3BAcc:AT1G17810]
AT1G17820	8.02873	7.51193	7.64817	11.781	14.0102	13.3896	9.99156	10.5761	10.9433		Putative integral membrane protein conserved region (DUF2404) [Source:TAIR%3BAcc:AT1G17820
AT1G17830	1.6808	0.815494	0.599036	4.18097	2.11646	2.44297	2.35001	1.60078	1.68313		Protein of unknown function (DUF789) [Source:TAIR%3BAcc:AT1G17830
AT1G17840	47.8089	37.4524	49.1198	44.3983	49.8844	44.4105	41.6755	36.4286	34.5279	WBC11	white-brown complex homolog protein 11 [Source:TAIR%3BAcc:AT1G17840]
AT1G17850	19.0492	21.2183	14.5171	4.09771	5.43339	4.1536	5.7375	5.79752	6.41899	STR8	Rhodanese/Cell cycle control phosphatase superfamily protein [Source:TAIR%3BAcc:AT1G17850]
AT1G17860	4.72762	5.23711	7.52856	30.4029	19.173	23.0022	47.1127	53.7008	54.5416		Kunitz family trypsin and protease inhibitor protein [Source:TAIR%3BAcc:AT1G17860
AT1G17870	2.59732	2.68348	4.55406	5.34686	6.41731	6.46926	4.07024	2.78147	2.92785	ATEGY3	ethylene-dependent gravitropism-deficient and yellow-green-like 3 [Source:TAIR%3BAcc:AT1G17870]
AT1G17880	306.242	300.093	262.683	102.594	100.24	113.873	100.475	90.4684	97.766	BTF3	basic transcription factor 3 [Source:TAIR%3BAcc:AT1G17880]
AT1G17890	23.164	20.3691	17.966	18.8255	16.9919	18.221	16.0294	15.6013	18.4368	GER2	NAD(P)-binding Rossmann-fold superfamily protein [Source:TAIR%3BAcc:AT1G17890]
AT1G17900	0	0	0	0	0	0	0	0	0		transposable element gene [Source:TAIR%3BAcc:AT1G17900
AT1G17910	0	0	0	0	0	0	0	0	0	WAKL13	Wall-associated kinase family protein [Source:TAIR%3BAcc:AT1G17910]
AT1G17920	4.52463	3.8603	3.80291	0.916138	1.17051	1.19151	1.27758	1.05406	1.15948	HDG12	homeodomain GLABROUS 12 [Source:TAIR%3BAcc:AT1G17920]
AT1G17930	4.55966	5.73551	5.42331	4.60521	5.43254	4.61418	4.83938	5.6519	5.00139		Aminotransferase-like%2C plant mobile domain family protein [Source:TAIR%3BAcc:AT1G17930
AT1G17940	13.5714	11.5979	9.69694	4.63399	5.72339	4.08035	4.919	5.81808	4.6048		Endosomal targeting BRO1-like domain-containing protein [Source:TAIR%3BAcc:AT1G17940
AT1G17950	0.179742	0.169569	0.213454	0.159519	0	0.0476832	0	0	0	ATMYB52	myb domain protein 52 [Source:TAIR%3BAcc:AT1G17950]
AT1G17960	0.335902	0.115234	0.232172	0.054188	0.0964244	0.0645664	0.0621124	0.112324	0.059044		Threonyl-tRNA synthetase [Source:TAIR%3BAcc:AT1G17960
AT1G17970	14.3983	19.1072	17.7187	6.79843	8.16752	6.75269	22.9662	27.3941	23.5138		RING/U-box superfamily protein [Source:TAIR%3BAcc:AT1G17970
AT1G17980	6.11099	5.87713	7.63136	8.53459	10.2676	9.24565	13.7426	12.0844	12.4818	PAPS1	poly(A) polymerase 1 [Source:TAIR%3BAcc:AT1G17980]
AT1G17990	4.77294	4.32278	6.58237	3.28027	1.99903	1.87742	11.1687	9.41332	8.3448		FMN-linked oxidoreductases superfamily protein [Source:TAIR%3BAcc:AT1G17990
AT1G18000	13.0576	15.5773	28.0431	6.7235	10.5849	18.1146	28.8271	42.1158	37.6397		Major facilitator superfamily protein [Source:TAIR%3BAcc:AT1G18000
AT1G18010	14.0239	21.3991	7.46465	23.5985	27.2181	21.6328	48.5294	40.6356	40.2138		Major facilitator superfamily protein [Source:TAIR%3BAcc:AT1G18010
AT1G18020	20.7956	32.4155	26.8959	9.32572	10.5679	9.40894	55.5576	52.5276	42.5588		FMN-linked oxidoreductases superfamily protein [Source:TAIR%3BAcc:AT1G18020
AT1G18030	7.9996	8.06636	6.1127	4.28913	4.48145	4.64666	6.9324	7.63986	6.3462		Protein phosphatase 2C family protein [Source:TAIR%3BAcc:AT1G18030
AT1G18040	4.44951	4.85069	5.22394	2.21902	1.74435	3.25777	2.03977	2.48683	2.16538	CDKD1%3B3	cyclin-dependent kinase D1%3B3 [Source:TAIR%3BAcc:AT1G18040]
AT1G18050	0	0	0	0	0.132608	0.133566	0	0	0.180806		SWAP (Suppressor-of-White-APricot)/surp RNA-binding domain-containing protein [Source:TAIR%3BAcc:AT1G18050
AT1G18060	246.841	235.65	244.605	294.106	281.877	299.304	249.647	282.444	281.727		unknown protein%3B INVOLVED IN: biological_process unknown%3B LOCATED IN: chloroplast%3B EXPRESSED IN: 22 plant structures%3B EXPRESSED DURING: 13 growth stages%3B Has 74 Blast hits to 74 proteins in 29 species: Archae - 0%3B Bacteria - 19%3B Metazoa - 0%3B Fungi - /.../ants - 49%3B Viruses - 0%3B Other Eukaryotes - 6 (source: NCBI BLink). [Source:TAIR%3BAcc:AT1G18060
AT1G18070	60.3267	51.7524	57.802	63.3423	69.0919	69.1672	58.4722	54.9862	55.4049		Translation elongation factor EF1A/initiation factor IF2gamma family protein [Source:TAIR%3BAcc:AT1G18070
AT1G18080	348.252	339.41	327.755	197.789	203.415	206.385	180.292	147.155	167.838	ATARCA	Transducin/WD40 repeat-like superfamily protein [Source:TAIR%3BAcc:AT1G18080]
AT1G18090	10.2396	8.61693	8.53525	3.42051	3.53107	2.70463	2.42384	2.97225	2.79196		5'-3' exonuclease family protein [Source:TAIR%3BAcc:AT1G18090
AT1G18100	0.0791716	0	0	0	0	0	0	0	0	E12A11	PEBP (phosphatidylethanolamine-binding protein) family protein [Source:TAIR%3BAcc:AT1G18100]
AT1G18120	0	0	0	0	0	0	0	0	0		pseudogene%2C putative myrosinase-associated protein%2C blastp match of 46%25 identity and 1.7e-57 P-value to GP [Source:TAIR%3BAcc:AT1G18120
AT1G18130	0	0	0	0	0	0	0	0	0		Class II aaRS and biotin synthetases superfamily protein [Source:TAIR%3BAcc:AT1G18130
AT1G18140	0.0241331	0.0546419	0.0688181	0.0428201	0.0253736	0	0.0489798	0.0443619	0.0233542	LAC1	laccase 1 [Source:TAIR%3BAcc:AT1G18140]
AT1G18150	28.5585	22.1351	19.3989	17.4716	18.1462	17.5808	22.1165	25.4615	23.0974	ATMPK8	Protein kinase superfamily protein [Source:TAIR%3BAcc:AT1G18150]
AT1G18160	9.66276	9.83193	10.4862	9.60284	11.9709	9.62278	10.0356	13.5184	14.4311		Protein kinase superfamily protein [Source:TAIR%3BAcc:AT1G18160
AT1G18170	64.5944	58.0893	55.2307	57.8927	55.3392	59.4799	49.4292	53.9515	53.2981	FKBP17-2	FKBP-like peptidyl-prolyl cis-trans isomerase family protein [Source:TAIR%3BAcc:AT1G18170]
AT1G18180	2.34883	2.26514	2.47954	1.19666	1.51421	1.10735	0.7554	0.600621	0.503624		Protein of unknown function (DUF1295) [Source:TAIR%3BAcc:AT1G18180
AT1G18190	5.87347	5.97209	6.04876	3.69071	3.57857	3.01059	3.05901	5.05944	4.48258	GC2	golgin candidate 2 [Source:TAIR%3BAcc:AT1G18190]
AT1G18191	0	0	0	0.697481	0	0	0.416895	0.368219	0		Pseudogene of AT1G18200%3B AtRABA6b (Arabidopsis Rab GTPase homolog A6b)%3B GTP binding [Source:TAIR%3BAcc:AT1G18191
AT1G18200	0.25283	0.52476	0.960403	1.62736	0.602168	0.60655	2.0155	1.51532	0.790479	AtRABA6b	RAB GTPase homolog A6B [Source:TAIR%3BAcc:AT1G18200]
AT1G18210	28.9609	28.328	38.1173	82.9996	68.9148	60.3539	116.885	91.7436	87.0909	CML27	Calcium-binding EF-hand family protein [Source:TAIR%3BAcc:AT1G18210]
AT1G18220	0	0	0	0	0	0	0	0	0	ATPUP9	purine permease 9 [Source:TAIR%3BAcc:AT1G18220]
AT1G18230	0	0	0	0	0	0	0	0	0		pseudogene%2C putative protein kinase [Source:TAIR%3BAcc:AT1G18230
AT1G18240	0	0	0	0	0	0	0	0	0		transposable element gene [Source:TAIR%3BAcc:AT1G18240
AT1G18250	10.5512	9.35479	9.87658	2.5913	2.38055	1.57876	1.26555	0.754876	1.38212	ATLP-1	Pathogenesis-related thaumatin superfamily protein [Source:TAIR%3BAcc:AT1G18250]
AT1G18260	9.65969	10.1059	14.1477	15.083	15.5939	15.7721	18.5205	19.3917	20.0016		HCP-like superfamily protein [Source:TAIR%3BAcc:AT1G18260
AT1G18265	5.06612	4.82579	2.00912	3.9726	2.07749	2.09004	3.37316	4.16752	2.65532		Protein of unknown function%2C DUF593 [Source:TAIR%3BAcc:AT1G18265
AT1G18270	5.87686	5.22699	8.09057	10.2489	12.2655	10.6538	14.5869	13.47	13.9899		ketose-bisphosphate aldolase class-II family protein [Source:TAIR%3BAcc:AT1G18270
AT1G18280	0.0720766	0	0	0	0	0	0	0	0		Bifunctional inhibitor/lipid-transfer protein/seed storage 2S albumin superfamily protein [Source:TAIR%3BAcc:AT1G18280
AT1G18290	0	0	0	0	0	0	0.0554129	0	0.0520625		unknown protein%3B FUNCTIONS IN: molecular_function unknown%3B INVOLVED IN: N-terminal protein myristoylation%3B LOCATED IN: chloroplast%3B EXPRESSED IN: root%3B Has 94 Blast hits to 94 proteins in 12 species: Archae - 0%3B Bacteria - 0%3B Metazoa - 0%3B Fungi - 0%3B /.../s - 94%3B Viruses - 0%3B Other Eukaryotes - 0 (source: NCBI BLink). [Source:TAIR%3BAcc:AT1G18290
AT1G18300	12.5017	30.5834	27.1654	160.228	59.4675	9.51218	195.097	127.786	14.964	atnudt4	nudix hydrolase homolog 4 [Source:TAIR%3BAcc:AT1G18300]
AT1G18310	0	0	0	0.0847176	0.0250992	0	0.128875	0.0658249	0		glycosyl hydrolase family 81 protein [Source:TAIR%3BAcc:AT1G18310
AT1G18320	1.79391	1.49203	1.57204	0.094238	0	0.110454	0.108234	0.153723	0.107421	TIM22-4	Mitochondrial import inner membrane translocase subunit Tim17/Tim22/Tim23 family protein [Source:TAIR%3BAcc:AT1G18320]
AT1G18330	58.1926	39.8288	32.5229	22.6258	25.5862	27.3199	27.9604	39.718	36.9448	EPR1	Homeodomain-like superfamily protein [Source:TAIR%3BAcc:AT1G18330]
AT1G18335	11.731	11.9421	8.16426	4.03536	5.85379	4.53607	3.99741	4.4794	4.56126		Acyl-CoA N-acyltransferases (NAT) superfamily protein [Source:TAIR%3BAcc:AT1G18335
AT1G18340	12.7607	12.7904	11.0537	4.89398	5.72955	4.86372	4.92923	6.14977	4.77971		basal transcription factor complex subunit-related [Source:TAIR%3BAcc:AT1G18340
AT1G18350	0.373427	0.105687	0.0886895	0.0414277	0.0985367	0	0	0.0859623	0	ATMKK7	MAP kinase kinase 7 [Source:TAIR%3BAcc:AT1G18350]
AT1G18360	49.4737	38.7284	24.7355	31.1307	33.0143	27.5581	24.2321	26.2196	24.7858		alpha/beta-Hydrolases superfamily protein [Source:TAIR%3BAcc:AT1G18360
AT1G18370	4.0938	3.89197	4.3839	0.789959	1.17603	0.695642	0.624699	0.369371	0.208821	HIK	ATP binding microtubule motor family protein [Source:TAIR%3BAcc:AT1G18370]
AT1G18382	0	0	0.179559	0.378749	0	0.000206597	1.71671	0	0.827716		other RNA [Source:TAIR%3BAcc:AT1G18382
AT1G18390	0.118132	0.335164	0.295082	0.554386	0.934741	0.726779	3.85196	2.66434	3.66458		Protein kinase superfamily protein [Source:TAIR%3BAcc:AT1G18390
AT1G18400	3.29717	4.44091	3.46932	2.43124	3.32181	4.04314	8.05221	11.4939	8.21345	BEE1	BR enhanced expression 1 [Source:TAIR%3BAcc:AT1G18400]
AT1G18410	0.0260218	0.00981978	0.0247415	0.0115406	0	0	0.0131531	0.0119477	0.0504498		P-loop containing nucleoside triphosphate hydrolases superfamily protein [Source:TAIR%3BAcc:AT1G18410
AT1G18415	3.01625	2.82026	2.41963	2.47803	2.09019	2.04595	1.4703	1.60941	1.94537		other RNA [Source:TAIR%3BAcc:AT1G18415
AT1G18420	0.338537	0.29075	0.434589	0.242912	0.266805	0.106323	0.247194	0.141339	0.324663	ALMT3	Aluminium activated malate transporter family protein [Source:TAIR%3BAcc:AT1G18420]
AT1G18430	0	0	0	0	0	0	0	0	0		pre-tRNA [Source:TAIR%3BAcc:AT1G18430
AT1G18440	21.8032	19.9594	17.5137	10.1801	8.35795	10.7729	7.81747	7.33406	7.50781		Peptidyl-tRNA hydrolase family protein [Source:TAIR%3BAcc:AT1G18440
AT1G18450	26.1838	30.5909	27.3296	15.0382	18.974	14.2684	17.9133	21.4156	20.4869	ATARP4	actin-related protein 4 [Source:TAIR%3BAcc:AT1G18450]
AT1G18460	20.1682	19.0654	26.3743	37.4737	40.1124	39.4472	27.1235	26.525	26.9243		alpha/beta-Hydrolases superfamily protein [Source:TAIR%3BAcc:AT1G18460
AT1G18470	21.811	22.4783	20.0005	13.4993	14.4196	12.9844	22.5268	30.0694	27.9615		Transmembrane Fragile-X-F-associated protein [Source:TAIR%3BAcc:AT1G18470
AT1G18480	11.5065	11.5612	9.6933	4.85452	5.4285	5.52941	6.72368	7.7604	6.922		Calcineurin-like metallo-phosphoesterase superfamily protein [Source:TAIR%3BAcc:AT1G18480
AT1G18485	6.40956	7.05745	6.33047	6.65893	6.63589	6.11675	7.22327	5.94031	5.8997	PCMP-H8	Pentatricopeptide repeat (PPR) superfamily protein [Source:TAIR%3BAcc:AT1G18485]
AT1G18486	0	0.180554	0	0	0	0	0	0	0.224049		unknown protein%3B FUNCTIONS IN: molecular_function unknown%3B INVOLVED IN: biological_process unknown%3B LOCATED IN: endomembrane system%3B BEST Arabidopsis thaliana protein match is: unknown protein (TAIR:AT4G02655.1)%3B Has 30201 Blast hits to 17322 protei /.../780 species: Archae - 12%3B Bacteria - 1396%3B Metazoa - 17338%3B Fungi - 3422%3B Plants - 5037%3B Viruses - 0%3B Other Eukaryotes - 2…
AT1G18490	9.86786	10.4136	9.13334	7.35533	8.11943	7.27488	9.18392	8.25538	9.09887		Protein of unknown function (DUF1637) [Source:TAIR%3BAcc:AT1G18490
AT1G18500	33.8431	30.7832	34.6483	18.8196	19.1799	18.1605	23.7487	22.1798	22.2092	MAML-4	methylthioalkylmalate synthase-like 4 [Source:TAIR%3BAcc:AT1G18500]
AT1G18510	0	0	0	0	0	0	0	0	0	TET16	tetraspanin 16 [Source:TAIR%3BAcc:AT1G18510]
AT1G18520	0	0	0	0	0	0	0	0	0	TET11	tetraspanin11 [Source:TAIR%3BAcc:AT1G18520]
AT1G18530	0	0	0	0	0	0	0	0	0	CML15	EF hand calcium-binding protein family [Source:TAIR%3BAcc:AT1G18530]
AT1G18540	458.509	459.542	390.066	165.437	166.138	188.675	161.931	134.092	143.768	RPL6A	Ribosomal protein L6 family protein [Source:TAIR%3BAcc:AT1G18540]
AT1G18550	2.19895	2.05971	2.66902	1.70685	1.27886	0.972818	0.855402	0.73959	0.418284		ATP binding microtubule motor family protein [Source:TAIR%3BAcc:AT1G18550
AT1G18560	2.15912	2.10419	2.09234	2.04557	2.2909	2.14435	2.71989	2.65813	2.57754		BED zinc finger %3BhAT family dimerisation domain [Source:TAIR%3BAcc:AT1G18560
AT1G18570	0.946627	1.42889	0.954229	3.69039	3.68242	2.15215	8.8049	9.99613	9.20983	MYB51	myb domain protein 51 [Source:TAIR%3BAcc:AT1G18570]
AT1G18580	6.57069	5.22097	5.52457	7.46426	8.40972	7.4339	7.82758	7.37312	7.41066	GAUT11	galacturonosyltransferase 11 [Source:TAIR%3BAcc:AT1G18580]
AT1G18590	21.1434	13.6624	9.00901	71.3001	72.4776	67.9825	27.9208	27.6139	26.6798	SOT17	sulfotransferase 17 [Source:TAIR%3BAcc:AT1G18590]
AT1G18600	10.8914	11.1182	9.65823	9.89896	9.69102	9.5258	9.03097	9.0433	10.7493	ATRBL12	RHOMBOID-like protein 12 [Source:TAIR%3BAcc:AT1G18600]
[truncated: 31,328 more rows]

## Sheet: Table S3.DAG15_vs_DAG10
	Table S3. List of differentially expressed genes in samples DAG15 vs DAG10
TAIR ID	b value	p value	q value	genename	Description
AT2G24850	5.69153	2.32678e-29	5.30967e-28	TAT3	tyrosine aminotransferase 3 [Source:TAIR%3BAcc:AT2G24850]
AT3G50770	5.13589	8.11537e-31	2.05347e-29	CML41	calmodulin-like 41 [Source:TAIR%3BAcc:AT3G50770]
AT5G54610	5.11382	4.81929e-94	1.70069e-91	ANK	ankyrin [Source:TAIR%3BAcc:AT5G54610]
AT2G04495	4.84116	2.24441e-27	4.4802e-26		unknown protein%3B FUNCTIONS IN: molecular_function unknown%3B INVOLVED IN: biological_process unknown%3B LOCATED IN: endomembrane system%3B BEST Arabidopsis thaliana protein match is: unknown protein (TAIR:AT2G04515.1)%3B Has 30201 Blast hits to 17322 protei /.../780 species: Archae - 12%3B Bacteria - 1396%3B Metazoa - 17338%3B Fungi - 3422%3B Plants - 5037%3B Viruses - 0%3B Other Eukaryotes - 2…
AT1G31580	4.76517	3.0841e-199	7.6185e-196	ECS1	ECS1 [Source:TAIR%3BAcc:AT1G31580]
AT2G27660	4.73821	6.36509e-32	1.72784e-30		Cysteine/Histidine-rich C1 domain family protein [Source:TAIR%3BAcc:AT2G27660
AT3G07195	4.73532	1.26515e-29	2.94834e-28		RPM1-interacting protein 4 (RIN4) family protein [Source:TAIR%3BAcc:AT3G07195
AT2G32680	4.72411	3.56578e-27	7.01165e-26	AtRLP23	receptor like protein 23 [Source:TAIR%3BAcc:AT2G32680]
AT3G23120	4.71905	6.11326e-20	7.14854e-19	AtRLP38	receptor like protein 38 [Source:TAIR%3BAcc:AT3G23120]
AT2G24165	4.71848	1.93878e-13	1.287e-12		pseudogene%2C similar to HcrVf3 protein%2C blastp match of 37%25 identity and 5.1e-32 P-value to GP [Source:TAIR%3BAcc:AT2G24165
AT5G10760	4.68298	1.47895e-24	2.47059e-23		Eukaryotic aspartyl protease family protein [Source:TAIR%3BAcc:AT5G10760
AT5G25260	4.62738	1.48426e-30	3.6803e-29	FLOT2	SPFH/Band 7/PHB domain-containing membrane-associated protein family [Source:TAIR%3BAcc:AT5G25260]
AT3G11000	4.59943	1.19749e-12	7.31526e-12		DCD (Development and Cell Death) domain protein [Source:TAIR%3BAcc:AT3G11000
AT4G08300	4.58011	5.14269e-133	3.50448e-130		nodulin MtN21 /EamA-like transporter family protein [Source:TAIR%3BAcc:AT4G08300
AT1G34180	4.54807	1.6128e-16	1.40591e-15	anac016	NAC domain containing protein 16 [Source:TAIR%3BAcc:AT1G34180]
AT1G24147	4.48447	1.28543e-47	8.11587e-46		unknown protein%3B FUNCTIONS IN: molecular_function unknown%3B INVOLVED IN: biological_process unknown%3B LOCATED IN: endomembrane system%3B BEST Arabidopsis thaliana protein match is: unknown protein (TAIR:AT1G24148.1)%3B Has 4 Blast hits to 4 proteins in 2 /.../s: Archae - 0%3B Bacteria - 0%3B Metazoa - 0%3B Fungi - 0%3B Plants - 4%3B Viruses - 0%3B Other Eukaryotes - 0 (source: NCBI BLink). [S…
AT4G10500	4.47864	1.70754e-08	6.63344e-08		2-oxoglutarate (2OG) and Fe(II)-dependent oxygenase superfamily protein [Source:TAIR%3BAcc:AT4G10500
AT4G38560	4.43587	6.85349e-32	1.85025e-30		Arabidopsis phospholipase-like protein (PEARLI 4) family [Source:TAIR%3BAcc:AT4G38560
AT1G26790	4.41445	0.000167611	0.000385737	DOF1.3	Dof-type zinc finger DNA-binding family protein [Source:TAIR%3BAcc:AT1G26790]
AT4G23230	4.39779	1.69997e-08	6.60535e-08	CRK15	cysteine-rich RLK (RECEPTOR-like protein kinase) 15 [Source:TAIR%3BAcc:AT4G23230]
AT1G21250	4.3639	0	0	WAK1	cell wall-associated kinase [Source:TAIR%3BAcc:AT1G21250]
AT1G35710	4.36137	1.95792e-74	3.9889e-72		Protein kinase family protein with leucine-rich repeat domain [Source:TAIR%3BAcc:AT1G35710
AT4G14390	4.33077	2.22474e-20	2.70723e-19		Ankyrin repeat family protein [Source:TAIR%3BAcc:AT4G14390
AT5G11920	4.30071	7.27757e-22	9.98746e-21	AtcwINV6	6-%261-fructan exohydrolase [Source:TAIR%3BAcc:AT5G11920]
AT4G23610	4.27134	4.51098e-25	7.84046e-24		Late embryogenesis abundant (LEA) hydroxyproline-rich glycoprotein family [Source:TAIR%3BAcc:AT4G23610
AT1G07620	4.1794	4.5167e-38	1.68732e-36	ATOBGM	GTP-binding protein Obg/CgtA [Source:TAIR%3BAcc:AT1G07620]
AT3G51860	4.10793	3.55311e-12	2.07496e-11	CAX3	cation exchanger 3 [Source:TAIR%3BAcc:AT3G51860]
AT3G57260	4.10312	3.68262e-16	3.11274e-15	BGL2	beta-1%2C3-glucanase 2 [Source:TAIR%3BAcc:AT3G57260]
AT1G30370	4.09438	6.96016e-17	6.31237e-16		alpha/beta-Hydrolases superfamily protein [Source:TAIR%3BAcc:AT1G30370
AT1G56600	4.09194	7.4489e-26	1.36935e-24	AtGolS2	galactinol synthase 2 [Source:TAIR%3BAcc:AT1G56600]
AT3G48640	4.04636	1.77843e-25	3.18924e-24		unknown protein%3B FUNCTIONS IN: molecular_function unknown%3B INVOLVED IN: biological_process unknown%3B LOCATED IN: endomembrane system%3B EXPRESSED IN: 10 plant structures%3B EXPRESSED DURING: 10 growth stages%3B CONTAINS InterPro DOMAIN/s: Protein of unknow /.../tion DUF677 (InterPro:IPR007749)%3B BEST Arabidopsis thaliana protein match is: Protein of unknown function (DUF677) (TAIR:AT5G66670…
AT4G38880	4.01742	1.66492e-14	1.21995e-13	ATASE3	GLN phosphoribosyl pyrophosphate amidotransferase 3 [Source:TAIR%3BAcc:AT4G38880]
AT5G46140	4.01591	7.32176e-25	1.25165e-23		Protein of unknown function (DUF295) [Source:TAIR%3BAcc:AT5G46140
AT5G48657	4.00831	8.69637e-09	3.49375e-08		defense protein-related [Source:TAIR%3BAcc:AT5G48657
AT3G14620	3.99975	9.52333e-139	7.528e-136	CYP72A8	cytochrome P450%2C family 72%2C subfamily A%2C polypeptide 8 [Source:TAIR%3BAcc:AT3G14620]
AT3G47480	3.99898	7.59926e-46	4.3656e-44	CML47	Calcium-binding EF-hand family protein [Source:TAIR%3BAcc:AT3G47480]
AT1G10340	3.99769	6.2701e-27	1.21599e-25		Ankyrin repeat family protein [Source:TAIR%3BAcc:AT1G10340
AT1G14880	3.99633	6.2724e-57	6.38944e-55	PCR1	PLANT CADMIUM RESISTANCE 1 [Source:TAIR%3BAcc:AT1G14880]
AT4G00700	3.98999	4.50282e-18	4.49418e-17		C2 calcium/lipid-binding plant phosphoribosyltransferase family protein [Source:TAIR%3BAcc:AT4G00700
AT1G21240	3.96314	2.11531e-14	1.53517e-13	WAK3	wall associated kinase 3 [Source:TAIR%3BAcc:AT1G21240]
AT5G22380	3.94327	3.63555e-07	1.19743e-06	anac090	NAC domain containing protein 90 [Source:TAIR%3BAcc:AT5G22380]
AT3G46080	3.94176	1.1453e-12	7.01596e-12	ZAT8	C2H2-type zinc finger family protein [Source:TAIR%3BAcc:AT3G46080]
AT4G14370	3.93873	4.51888e-13	2.88817e-12		Disease resistance protein (TIR-NBS-LRR class) family [Source:TAIR%3BAcc:AT4G14370
AT1G33960	3.936	2.54492e-42	1.21774e-40	AIG1	P-loop containing nucleoside triphosphate hydrolases superfamily protein [Source:TAIR%3BAcc:AT1G33960]
AT2G25440	3.9325	1.12944e-15	9.11391e-15	AtRLP20	receptor like protein 20 [Source:TAIR%3BAcc:AT2G25440]
AT5G46871	3.91627	6.99023e-16	5.7463e-15		Putative membrane lipoprotein [Source:TAIR%3BAcc:AT5G46871
AT5G03210	3.91544	0.00172926	0.00339293		unknown protein%3B FUNCTIONS IN: molecular_function unknown%3B INVOLVED IN: biological_process unknown%3B LOCATED IN: endomembrane system%3B EXPRESSED IN: 11 plant structures%3B EXPRESSED DURING: 7 growth stages%3B Has 6 Blast hits to 6 proteins in 2 species: A /.../- 0%3B Bacteria - 0%3B Metazoa - 0%3B Fungi - 0%3B Plants - 6%3B Viruses - 0%3B Other Eukaryotes - 0 (source: NCBI BLink). [Source:T…
AT4G08290	3.91274	1.92969e-121	1.12161e-118		nodulin MtN21 /EamA-like transporter family protein [Source:TAIR%3BAcc:AT4G08290
AT5G60900	3.88581	3.04308e-35	9.98961e-34	RLK1	receptor-like protein kinase 1 [Source:TAIR%3BAcc:AT5G60900]
AT1G43910	3.8713	1.20355e-28	2.59634e-27		P-loop containing nucleoside triphosphate hydrolases superfamily protein [Source:TAIR%3BAcc:AT1G43910
AT3G09940	3.86751	1.19737e-13	8.10913e-13	MDHAR	monodehydroascorbate reductase [Source:TAIR%3BAcc:AT3G09940]
AT4G14365	3.85878	2.38012e-45	1.3287e-43	XBAT34	XB3 ortholog 4 in Arabidopsis thaliana [Source:TAIR%3BAcc:AT4G14365]
AT5G09610	3.82716	1.63689e-14	1.20075e-13	APUM21	pumilio 21 [Source:TAIR%3BAcc:AT5G09610]
AT4G15530	3.82336	2.75995e-51	2.07385e-49	PPDK	pyruvate orthophosphate dikinase [Source:TAIR%3BAcc:AT4G15530]
AT1G01560	3.82056	1.96609e-05	5.14212e-05	ATMPK11	MAP kinase 11 [Source:TAIR%3BAcc:AT1G01560]
AT3G26210	3.81021	3.26827e-27	6.4523e-26	CYP71B23	cytochrome P450%2C family 71%2C subfamily B%2C polypeptide 23 [Source:TAIR%3BAcc:AT3G26210]
AT3G48080	3.78663	1.96992e-14	1.43545e-13		alpha/beta-Hydrolases superfamily protein [Source:TAIR%3BAcc:AT3G48080
AT5G27060	3.77969	7.41906e-14	5.1139e-13	AtRLP53	receptor like protein 53 [Source:TAIR%3BAcc:AT5G27060]
AT2G04515	3.76952	9.44211e-13	5.82563e-12		unknown protein%3B FUNCTIONS IN: molecular_function unknown%3B INVOLVED IN: biological_process unknown%3B LOCATED IN: endomembrane system%3B BEST Arabidopsis thaliana protein match is: unknown protein (TAIR:AT2G04495.1)%3B Has 30201 Blast hits to 17322 protei /.../780 species: Archae - 12%3B Bacteria - 1396%3B Metazoa - 17338%3B Fungi - 3422%3B Plants - 5037%3B Viruses - 0%3B Other Eukaryotes - 2…
AT3G08870	3.76772	3.5702e-53	2.91547e-51	LECRK61	Concanavalin A-like lectin protein kinase family protein [Source:TAIR%3BAcc:AT3G08870]
AT1G09080	3.75222	2.46946e-13	1.6197e-12	BIP3	Heat shock protein 70 (Hsp 70) family protein [Source:TAIR%3BAcc:AT1G09080]
AT2G47130	3.74684	1.71701e-15	1.36601e-14	SDR3A	NAD(P)-binding Rossmann-fold superfamily protein [Source:TAIR%3BAcc:AT2G47130]
AT5G23020	3.7329	0	0	MAM-L	2-isopropylmalate synthase 2 [Source:TAIR%3BAcc:AT5G23020]
AT4G11890	3.72354	2.70502e-16	2.30815e-15		Protein kinase superfamily protein [Source:TAIR%3BAcc:AT4G11890
AT4G16590	3.71932	1.65087e-21	2.18956e-20	ATCSLA01	cellulose synthase-like A01 [Source:TAIR%3BAcc:AT4G16590]
AT3G01830	3.71669	3.87943e-13	2.49562e-12	CML40	Calcium-binding EF-hand family protein [Source:TAIR%3BAcc:AT3G01830]
AT5G42530	3.71468	0	0		unknown protein%3B FUNCTIONS IN: molecular_function unknown%3B INVOLVED IN: biological_process unknown%3B LOCATED IN: endomembrane system%3B BEST Arabidopsis thaliana protein match is: unknown protein (TAIR:AT2G25510.2)%3B Has 30201 Blast hits to 17322 protei /.../780 species: Archae - 12%3B Bacteria - 1396%3B Metazoa - 17338%3B Fungi - 3422%3B Plants - 5037%3B Viruses - 0%3B Other Eukaryotes - 2…
AT3G15536	3.71218	6.72053e-12	3.82741e-11		Unknown gene [Source:TAIR%3BAcc:AT3G15536
AT1G24140	3.71181	8.5274e-20	9.84912e-19		Matrixin family protein [Source:TAIR%3BAcc:AT1G24140
AT4G14400	3.7049	6.16236e-128	3.9284e-125	ACD6	ankyrin repeat family protein [Source:TAIR%3BAcc:AT4G14400]
AT4G23150	3.70215	2.47984e-23	3.79015e-22	CRK7	cysteine-rich RLK (RECEPTOR-like protein kinase) 7 [Source:TAIR%3BAcc:AT4G23150]
AT1G01070	3.6901	7.28596e-33	2.12681e-31		nodulin MtN21 /EamA-like transporter family protein [Source:TAIR%3BAcc:AT1G01070
AT1G73325	3.66756	1.3852e-42	6.7259e-41		Kunitz family trypsin and protease inhibitor protein [Source:TAIR%3BAcc:AT1G73325
AT5G23510	3.66746	8.43775e-05	0.00020224		unknown protein%3B BEST Arabidopsis thaliana protein match is: unknown protein (TAIR:AT5G23490.1)%3B Has 35333 Blast hits to 34131 proteins in 2444 species: Archae - 798%3B Bacteria - 22429%3B Metazoa - 974%3B Fungi - 991%3B Plants - 531%3B Viruses - 0%3B Other Euk /.../s - 9610 (source: NCBI BLink). [Source:TAIR%3BAcc:AT5G23510
AT4G23160	3.64399	2.83012e-18	2.87404e-17	CRK8	cysteine-rich RLK (RECEPTOR-like protein kinase) 8 [Source:TAIR%3BAcc:AT4G23160]
AT2G17040	3.64085	2.04645e-43	1.02906e-41	anac036	NAC domain containing protein 36 [Source:TAIR%3BAcc:AT2G17040]
AT5G41750	3.63436	1.17531e-10	5.83581e-10		Disease resistance protein (TIR-NBS-LRR class) family [Source:TAIR%3BAcc:AT5G41750
AT2G15390	3.62432	1.42721e-05	3.82073e-05	FUT4	fucosyltransferase 4 [Source:TAIR%3BAcc:AT2G15390]
AT5G38250	3.61839	3.55572e-12	2.07587e-11		Protein kinase family protein [Source:TAIR%3BAcc:AT5G38250
AT5G10380	3.55613	6.45529e-159	7.50409e-156	RING1	RING/U-box superfamily protein [Source:TAIR%3BAcc:AT5G10380]
ATMG00730	3.5503	4.73571e-05	0.000117586	COX3	cytochrome c oxidase subunit 3 [Source:TAIR%3BAcc:ATMG00730]
AT2G07779	3.54054	1.991e-10	9.65549e-10		unknown protein%3B Has 35333 Blast hits to 34131 proteins in 2444 species: Archae - 798%3B Bacteria - 22429%3B Metazoa - 974%3B Fungi - 991%3B Plants - 531%3B Viruses - 0%3B Other Eukaryotes - 9610 (source: NCBI BLink). [Source:TAIR%3BAcc:AT2G07779
AT5G19470	3.50941	0.000706079	0.00147719	NUDT24	nudix hydrolase homolog 24 [Source:TAIR%3BAcc:AT5G19470]
AT4G04500	3.50346	8.48966e-12	4.78121e-11	CRK37	cysteine-rich RLK (RECEPTOR-like protein kinase) 37 [Source:TAIR%3BAcc:AT4G04500]
AT1G57650	3.46352	1.30221e-10	6.43516e-10		ATP binding [Source:TAIR%3BAcc:AT1G57650
AT5G45380	3.45492	3.08454e-49	2.06633e-47	ATDUR3	solute:sodium symporters%3Burea transmembrane transporters [Source:TAIR%3BAcc:AT5G45380]
AT3G11010	3.45359	2.86139e-56	2.79934e-54	AtRLP34	receptor like protein 34 [Source:TAIR%3BAcc:AT3G11010]
AT4G20110	3.45116	1.22716e-17	1.18011e-16	VSR7	VACUOLAR SORTING RECEPTOR 7 [Source:TAIR%3BAcc:AT4G20110]
AT2G18660	3.43896	0.00020923	0.000474719	PNP-A	plant natriuretic peptide A [Source:TAIR%3BAcc:AT2G18660]
AT5G15830	3.43351	8.97498e-24	1.42118e-22	AtbZIP3	basic leucine-zipper 3 [Source:TAIR%3BAcc:AT5G15830]
ATMG01370	3.43066	7.87164e-05	0.000189568	ORF111D	hypothetical protein [Source:TAIR%3BAcc:ATMG01370]
AT1G16130	3.4263	3.46889e-05	8.76179e-05	WAKL2	wall associated kinase-like 2 [Source:TAIR%3BAcc:AT1G16130]
AT2G43570	3.41199	1.4637e-15	1.17108e-14	CHI	chitinase%2C putative [Source:TAIR%3BAcc:AT2G43570]
AT3G21150	3.40743	2.24802e-14	1.62492e-13	BBX32	B-box 32 [Source:TAIR%3BAcc:AT3G21150]
AT1G27730	3.39971	1.6545e-06	5.01629e-06	STZ	salt tolerance zinc finger [Source:TAIR%3BAcc:AT1G27730]
AT5G13170	3.39362	1.77843e-24	2.95501e-23	SAG29	senescence-associated gene 29 [Source:TAIR%3BAcc:AT5G13170]
AT4G23320	3.3897	3.96375e-07	1.29882e-06	CRK24	cysteine-rich RLK (RECEPTOR-like protein kinase) 24 [Source:TAIR%3BAcc:AT4G23320]
AT1G01680	3.36293	2.97383e-08	1.11877e-07	ATPUB54	plant U-box 54 [Source:TAIR%3BAcc:AT1G01680]
AT2G07684	3.35949	9.71235e-09	3.88376e-08		unknown protein%3B Has 30201 Blast hits to 17322 proteins in 780 species: Archae - 12%3B Bacteria - 1396%3B Metazoa - 17338%3B Fungi - 3422%3B Plants - 5037%3B Viruses - 0%3B Other Eukaryotes - 2996 (source: NCBI BLink). [Source:TAIR%3BAcc:AT2G07684
AT3G61280	3.35944	1.05601e-09	4.72576e-09		Arabidopsis thaliana protein of unknown function (DUF821) [Source:TAIR%3BAcc:AT3G61280
AT1G64780	3.35664	7.73714e-28	1.59107e-26	ATAMT1%3B2	ammonium transporter 1%3B2 [Source:TAIR%3BAcc:AT1G64780]
AT2G44380	3.35385	1.26038e-08	4.97753e-08		Cysteine/Histidine-rich C1 domain family protein [Source:TAIR%3BAcc:AT2G44380
AT5G39670	3.33255	1.52973e-39	6.33765e-38	CML45	Calcium-binding EF-hand family protein [Source:TAIR%3BAcc:AT5G39670]
ATMG00690	3.32544	1.80647e-10	8.80596e-10	ORF240A	hypothetical protein [Source:TAIR%3BAcc:ATMG00690]
AT3G44860	3.31329	1.24783e-60	1.48551e-58	FAMT	farnesoic acid carboxyl-O-methyltransferase [Source:TAIR%3BAcc:AT3G44860]
AT3G50625	3.30514	8.85742e-12	4.97274e-11		transposable element gene [Source:TAIR%3BAcc:AT3G50625
AT5G42380	3.29759	1.86767e-11	1.00899e-10	CML39	calmodulin like 37 [Source:TAIR%3BAcc:AT5G42380]
AT5G54060	3.29756	2.62061e-12	1.54592e-11	UF3GT	UDP-glucose:flavonoid 3-o-glucosyltransferase [Source:TAIR%3BAcc:AT5G54060]
AT1G23840	3.2892	1.05214e-05	2.86475e-05		unknown protein%3B LOCATED IN: endomembrane system%3B EXPRESSED IN: 18 plant structures%3B EXPRESSED DURING: 12 growth stages%3B BEST Arabidopsis thaliana protein match is: unknown protein (TAIR:AT1G23850.1)%3B Has 53 Blast hits to 48 proteins in 5 species: A /.../- 0%3B Bacteria - 0%3B Metazoa - 0%3B Fungi - 0%3B Plants - 53%3B Viruses - 0%3B Other Eukaryotes - 0 (source: NCBI BLink). [Source:TA…
AT3G46090	3.2867	5.9384e-14	4.12205e-13	ZAT7	C2H2 and C2HC zinc fingers superfamily protein [Source:TAIR%3BAcc:AT3G46090]
AT5G04950	3.27937	1.04117e-252	4.11511e-249	NAS1	nicotianamine synthase 1 [Source:TAIR%3BAcc:AT5G04950]
AT5G38710	3.27575	5.02468e-08	1.84397e-07	POX2	Methylenetetrahydrofolate reductase family protein [Source:TAIR%3BAcc:AT5G38710]
AT5G09930	3.27197	9.29161e-49	6.14116e-47	ATGCN2	ABC transporter family protein [Source:TAIR%3BAcc:AT5G09930]
AT1G13470	3.25342	1.37112e-22	1.98944e-21		Protein of unknown function (DUF1262) [Source:TAIR%3BAcc:AT1G13470
AT1G66090	3.24553	1.2699e-07	4.41537e-07		Disease resistance protein (TIR-NBS class) [Source:TAIR%3BAcc:AT1G66090
AT1G20350	3.24078	3.9069e-07	1.28104e-06	ATTIM17-1	translocase inner membrane subunit 17-1 [Source:TAIR%3BAcc:AT1G20350]
AT4G04510	3.24075	2.54481e-07	8.53685e-07	CRK38	cysteine-rich RLK (RECEPTOR-like protein kinase) 38 [Source:TAIR%3BAcc:AT4G04510]
AT2G07811	3.23579	4.50157e-09	1.87363e-08		pseudogene of mitochondrial protein [Source:TAIR%3BAcc:AT2G07811
AT5G52750	3.22948	2.73287e-19	3.01715e-18		Heavy metal transport/detoxification superfamily protein [Source:TAIR%3BAcc:AT5G52750
AT3G10815	3.22112	8.17162e-08	2.90602e-07		RING/U-box superfamily protein [Source:TAIR%3BAcc:AT3G10815
AT4G23140	3.21578	5.1553e-08	1.88751e-07	CRK6	cysteine-rich RLK (RECEPTOR-like protein kinase) 6 [Source:TAIR%3BAcc:AT4G23140]
AT4G13810	3.21196	7.82536e-39	3.05019e-37	AtRLP47	receptor like protein 47 [Source:TAIR%3BAcc:AT4G13810]
AT2G29110	3.20764	1.53009e-11	8.33912e-11	ATGLR2.8	glutamate receptor 2.8 [Source:TAIR%3BAcc:AT2G29110]
AT4G13920	3.18765	1.5246e-08	5.96264e-08	AtRLP50	receptor like protein 50 [Source:TAIR%3BAcc:AT4G13920]
AT4G23170	3.18358	5.50559e-137	4.02969e-134	EP1	receptor-like protein kinase-related family protein [Source:TAIR%3BAcc:AT4G23170]
AT2G29350	3.17458	2.75033e-05	7.04773e-05	SAG13	senescence-associated gene 13 [Source:TAIR%3BAcc:AT2G29350]
AT3G19550	3.16497	2.443e-08	9.29326e-08		unknown protein%3B FUNCTIONS IN: molecular_function unknown%3B INVOLVED IN: biological_process unknown%3B LOCATED IN: mitochondrion%3B EXPRESSED IN: 15 plant structures%3B EXPRESSED DURING: 9 growth stages%3B Has 36 Blast hits to 36 proteins in 8 species: Archa /.../ Bacteria - 0%3B Metazoa - 0%3B Fungi - 0%3B Plants - 36%3B Viruses - 0%3B Other Eukaryotes - 0 (source: NCBI BLink). [Source:TAIR%3…
AT1G22500	3.15027	2.13162e-46	1.25746e-44	ATL15	RING/U-box superfamily protein [Source:TAIR%3BAcc:AT1G22500]
AT2G24600	3.14395	8.67158e-09	3.4845e-08		Ankyrin repeat family protein [Source:TAIR%3BAcc:AT2G24600
AT5G09290	3.1408	3.17584e-07	1.05357e-06		Inositol monophosphatase family protein [Source:TAIR%3BAcc:AT5G09290
AT5G52760	3.14024	5.8394e-26	1.08051e-24		Copper transport protein family [Source:TAIR%3BAcc:AT5G52760
AT4G15330	3.13995	0.00017917	0.000410427	CYP705A1	cytochrome P450%2C family 705%2C subfamily A%2C polypeptide 1 [Source:TAIR%3BAcc:AT4G15330]
AT1G02850	3.12667	5.76804e-11	2.95229e-10	BGLU11	beta glucosidase 11 [Source:TAIR%3BAcc:AT1G02850]
AT3G28540	3.12432	2.34272e-47	1.46509e-45		P-loop containing nucleoside triphosphate hydrolases superfamily protein [Source:TAIR%3BAcc:AT3G28540
AT3G25510	3.12372	0.000163825	0.000377772		disease resistance protein (TIR-NBS-LRR class)%2C putative [Source:TAIR%3BAcc:AT3G25510
AT5G26690	3.11109	1.76131e-15	1.39956e-14		Heavy metal transport/detoxification superfamily protein [Source:TAIR%3BAcc:AT5G26690
AT1G60190	3.10189	0.00137422	0.00274012	PUB19	ARM repeat superfamily protein [Source:TAIR%3BAcc:AT1G60190]
ATMG00370	3.09141	3.12221e-09	1.32009e-08	ORF199	Ycf1 protein [Source:TAIR%3BAcc:ATMG00370]
AT2G07599	3.08814	1.07436e-08	4.27796e-08		unknown protein%3B BEST Arabidopsis thaliana protein match is: unknown protein (TAIR:ATMG01040.1). [Source:TAIR%3BAcc:AT2G07599
AT1G73330	3.08676	4.14965e-33	1.2167e-31	ATDR4	drought-repressed 4 [Source:TAIR%3BAcc:AT1G73330]
AT1G21140	3.08202	4.21107e-41	1.88706e-39		Vacuolar iron transporter (VIT) family protein [Source:TAIR%3BAcc:AT1G21140
AT2G07774	3.07676	0.0001654	0.000381049		unknown protein%3B Has 30201 Blast hits to 17322 proteins in 780 species: Archae - 12%3B Bacteria - 1396%3B Metazoa - 17338%3B Fungi - 3422%3B Plants - 5037%3B Viruses - 0%3B Other Eukaryotes - 2996 (source: NCBI BLink). [Source:TAIR%3BAcc:AT2G07774
AT5G45630	3.05838	2.0244e-06	6.06614e-06		Protein of unknown function%2C DUF584 [Source:TAIR%3BAcc:AT5G45630
AT5G39020	3.04069	0.000504533	0.00107965		Malectin/receptor-like protein kinase family protein [Source:TAIR%3BAcc:AT5G39020
AT4G13820	3.03463	1.03302e-20	1.28636e-19		Leucine-rich repeat (LRR) family protein [Source:TAIR%3BAcc:AT4G13820
ATMG00110	3.03105	4.22039e-07	1.3772e-06	CCB206	cytochrome C biogenesis 206 [Source:TAIR%3BAcc:ATMG00110]
AT3G28890	3.02476	4.9142e-10	2.28828e-09	AtRLP43	receptor like protein 43 [Source:TAIR%3BAcc:AT3G28890]
AT1G54575	3.02385	2.87814e-74	5.80386e-72		unknown protein%3B Has 35333 Blast hits to 34131 proteins in 2444 species: Archae - 798%3B Bacteria - 22429%3B Metazoa - 974%3B Fungi - 991%3B Plants - 531%3B Viruses - 0%3B Other Eukaryotes - 9610 (source: NCBI BLink). [Source:TAIR%3BAcc:AT1G54575
AT3G08860	3.02303	4.90512e-09	2.03389e-08	PYD4	PYRIMIDINE 4 [Source:TAIR%3BAcc:AT3G08860]
AT1G80820	3.02158	2.11059e-17	1.99663e-16	CCR2	cinnamoyl coa reductase [Source:TAIR%3BAcc:AT1G80820]
AT5G58770	3.0176	3.99144e-10	1.87896e-09		Undecaprenyl pyrophosphate synthetase family protein [Source:TAIR%3BAcc:AT5G58770
AT2G14610	3.01242	1.79762e-07	6.1355e-07	PR1	pathogenesis-related gene 1 [Source:TAIR%3BAcc:AT2G14610]
AT2G46400	2.9966	2.42702e-11	1.29629e-10	WRKY46	WRKY DNA-binding protein 46 [Source:TAIR%3BAcc:AT2G46400]
AT3G20100	2.98662	1.13444e-162	1.40118e-159	CYP705A19	cytochrome P450%2C family 705%2C subfamily A%2C polypeptide 19 [Source:TAIR%3BAcc:AT3G20100]
AT5G47850	2.98314	1.49493e-07	5.14839e-07	CCR4	CRINKLY4 related 4 [Source:TAIR%3BAcc:AT5G47850]
AT2G46430	2.97069	2.30692e-68	3.76771e-66	ATCNGC3	cyclic nucleotide gated channel 3 [Source:TAIR%3BAcc:AT2G46430]
AT2G32140	2.96823	7.9357e-38	2.93131e-36		transmembrane receptors [Source:TAIR%3BAcc:AT2G32140
AT1G23830	2.96393	1.01818e-07	3.57967e-07		unknown protein%3B FUNCTIONS IN: molecular_function unknown%3B INVOLVED IN: biological_process unknown%3B LOCATED IN: endomembrane system%3B EXPRESSED IN: 12 plant structures%3B EXPRESSED DURING: 9 growth stages%3B BEST Arabidopsis thaliana protein match is: un /.../protein (TAIR:AT1G23840.1)%3B Has 57 Blast hits to 52 proteins in 7 species: Archae - 0%3B Bacteria - 0%3B Metazoa - 0%3B Fungi - 0%…
AT1G32049	2.96249	8.48157e-07	2.66306e-06		unknown pseudogene [Source:TAIR%3BAcc:AT1G32049
AT4G14610	2.96237	1.92099e-32	5.43098e-31		pseudogene%2C disease resistance protein (CC-NBS-LRR class)%2C putative%2C domain signature CC-NBS-LRR exists%2C suggestive of a disease resistance protein.%3B blastp match of 45%25 identity and 2.2e-162 P-value to GP [Source:TAIR%3BAcc:AT4G14610
AT5G40310	2.96125	3.34811e-08	1.25384e-07		Exonuclease family protein [Source:TAIR%3BAcc:AT5G40310
AT5G01300	2.94878	1.53273e-06	4.66141e-06		PEBP (phosphatidylethanolamine-binding protein) family protein [Source:TAIR%3BAcc:AT5G01300
AT1G65480	2.94355	4.28083e-12	2.48087e-11	FT	PEBP (phosphatidylethanolamine-binding protein) family protein [Source:TAIR%3BAcc:AT1G65480]
AT1G02930	2.94266	2.27096e-100	9.97305e-98	GSTF6	glutathione S-transferase 6 [Source:TAIR%3BAcc:AT1G02930]
AT1G69730	2.93133	2.81846e-27	5.5866e-26	WAKL9	Wall-associated kinase family protein [Source:TAIR%3BAcc:AT1G69730]
AT1G44800	2.92117	2.35e-65	3.44005e-63		nodulin MtN21 /EamA-like transporter family protein [Source:TAIR%3BAcc:AT1G44800
AT5G41740	2.91237	2.9441e-11	1.56066e-10		Disease resistance protein (TIR-NBS-LRR class) family [Source:TAIR%3BAcc:AT5G41740
AT5G08760	2.90796	1.29597e-173	1.7074e-170		unknown protein%3B FUNCTIONS IN: molecular_function unknown%3B INVOLVED IN: biological_process unknown%3B LOCATED IN: endomembrane system%3B Has 3 Blast hits to 3 proteins in 2 species: Archae - 0%3B Bacteria - 0%3B Metazoa - 0%3B Fungi - 0%3B Plants - 3%3B Viruses - /.../her Eukaryotes - 0 (source: NCBI BLink). [Source:TAIR%3BAcc:AT5G08760
AT3G50480	2.89325	3.25214e-10	1.54529e-09	HR4	homolog of RPW8 4 [Source:TAIR%3BAcc:AT3G50480]
AT3G11840	2.89281	2.07202e-17	1.9639e-16	PUB24	plant U-box 24 [Source:TAIR%3BAcc:AT3G11840]
AT4G21926	2.89204	9.67892e-06	2.65107e-05		unknown protein%3B FUNCTIONS IN: molecular_function unknown%3B INVOLVED IN: biological_process unknown%3B LOCATED IN: cellular_component unknown%3B Has 30201 Blast hits to 17322 proteins in 780 species: Archae - 12%3B Bacteria - 1396%3B Metazoa - 17338%3B Fungi - /.../ Plants - 5037%3B Viruses - 0%3B Other Eukaryotes - 2996 (source: NCBI BLink). [Source:TAIR%3BAcc:AT4G21926
AT2G15020	2.8894	1.21355e-24	2.04278e-23		unknown protein%3B BEST Arabidopsis thaliana protein match is: unknown protein (TAIR:AT5G64190.1)%3B Has 72 Blast hits to 72 proteins in 10 species: Archae - 0%3B Bacteria - 0%3B Metazoa - 0%3B Fungi - 0%3B Plants - 72%3B Viruses - 0%3B Other Eukaryotes - 0 (source /.../ BLink). [Source:TAIR%3BAcc:AT2G15020
AT5G25250	2.88816	1.55004e-24	2.58715e-23	FLOT1	SPFH/Band 7/PHB domain-containing membrane-associated protein family [Source:TAIR%3BAcc:AT5G25250]
AT5G19240	2.88742	4.86428e-17	4.45449e-16		Glycoprotein membrane precursor GPI-anchored [Source:TAIR%3BAcc:AT5G19240
AT5G19970	2.87464	3.33539e-35	1.09129e-33		unknown protein%3B Has 1807 Blast hits to 1807 proteins in 277 species: Archae - 0%3B Bacteria - 0%3B Metazoa - 736%3B Fungi - 347%3B Plants - 385%3B Viruses - 0%3B Other Eukaryotes - 339 (source: NCBI BLink). [Source:TAIR%3BAcc:AT5G19970
AT5G39090	2.87427	0.000136479	0.00031794		HXXXD-type acyl-transferase family protein [Source:TAIR%3BAcc:AT5G39090
AT5G17330	2.87393	6.54608e-05	0.000159354	GAD	glutamate decarboxylase [Source:TAIR%3BAcc:AT5G17330]
AT2G37460	2.87205	9.8633e-217	3.24864e-213		nodulin MtN21 /EamA-like transporter family protein [Source:TAIR%3BAcc:AT2G37460
ATMG01130	2.87197	2.21915e-06	6.62059e-06	ORF106F	hypothetical protein [Source:TAIR%3BAcc:ATMG01130]
AT2G41342	2.86919	1.46547e-07	5.05158e-07		unknown protein%3B FUNCTIONS IN: molecular_function unknown%3B INVOLVED IN: biological_process unknown%3B LOCATED IN: cellular_component unknown%3B Has 30201 Blast hits to 17322 proteins in 780 species: Archae - 12%3B Bacteria - 1396%3B Metazoa - 17338%3B Fungi - /.../ Plants - 5037%3B Viruses - 0%3B Other Eukaryotes - 2996 (source: NCBI BLink). [Source:TAIR%3BAcc:AT2G41342
ATMG01020	2.86171	3.15426e-06	9.21972e-06	ORF153B	hypothetical protein [Source:TAIR%3BAcc:ATMG01020]
AT3G21890	2.85944	1.49301e-11	8.14827e-11		B-box type zinc finger family protein [Source:TAIR%3BAcc:AT3G21890
AT2G14560	2.85853	5.20159e-24	8.39132e-23	LURP1	Protein of unknown function (DUF567) [Source:TAIR%3BAcc:AT2G14560]
AT1G72910	2.84792	1.69936e-20	2.08072e-19		Toll-Interleukin-Resistance (TIR) domain-containing protein [Source:TAIR%3BAcc:AT1G72910
AT1G73810	2.84639	3.90657e-06	1.12934e-05		Core-2/I-branching beta-1%2C6-N-acetylglucosaminyltransferase family protein [Source:TAIR%3BAcc:AT1G73810
AT1G02820	2.84315	3.29532e-33	9.71971e-32		Late embryogenesis abundant 3 (LEA3) family protein [Source:TAIR%3BAcc:AT1G02820
AT3G24460	2.84232	1.34249e-141	1.15349e-138		Serinc-domain containing serine and sphingolipid biosynthesis protein [Source:TAIR%3BAcc:AT3G24460
AT1G09240	2.84167	5.48926e-148	5.70941e-145	NAS3	nicotianamine synthase 3 [Source:TAIR%3BAcc:AT1G09240]
AT1G51790	2.84013	1.18763e-16	1.05019e-15		Leucine-rich repeat protein kinase family protein [Source:TAIR%3BAcc:AT1G51790
AT1G73805	2.83867	5.17697e-48	3.27908e-46		Calmodulin binding protein-like [Source:TAIR%3BAcc:AT1G73805
AT5G58570	2.83514	1.73037e-64	2.44254e-62		unknown protein%3B Has 30201 Blast hits to 17322 proteins in 780 species: Archae - 12%3B Bacteria - 1396%3B Metazoa - 17338%3B Fungi - 3422%3B Plants - 5037%3B Viruses - 0%3B Other Eukaryotes - 2996 (source: NCBI BLink). [Source:TAIR%3BAcc:AT5G58570
AT3G29000	2.82709	2.22341e-16	1.91039e-15	CML30	Calcium-binding EF-hand family protein [Source:TAIR%3BAcc:AT3G29000]
AT1G67330	2.82648	0.000750878	0.00156297		Protein of unknown function (DUF579) [Source:TAIR%3BAcc:AT1G67330
AT3G29590	2.82512	1.27513e-17	1.22564e-16	AT5MAT	HXXXD-type acyl-transferase family protein [Source:TAIR%3BAcc:AT3G29590]
AT5G38240	2.81931	3.96741e-11	2.06707e-10		Protein kinase family protein [Source:TAIR%3BAcc:AT5G38240
AT4G13900	2.81759	1.00125e-84	2.9098e-82	AtRLP49	pseudogene%2C similar to NL0D%2C contains leucine rich-repeat domains Pfam:PF00560%2C INTERPRO:IPR001611%3B similar to Cf-4A protein (Lycopersicon esculentum) gi [Source:TAIR%3BAcc:AT4G13900]
AT1G01060	2.80411	0.000643976	0.00135617	LHY	Homeodomain-like superfamily protein [Source:TAIR%3BAcc:AT1G01060]
AT2G25680	2.80361	1.54511e-19	1.74882e-18	MOT1	molybdate transporter 1 [Source:TAIR%3BAcc:AT2G25680]
AT3G11080	2.8005	4.49213e-24	7.27652e-23	AtRLP35	receptor like protein 35 [Source:TAIR%3BAcc:AT3G11080]
AT5G41550	2.80007	9.74572e-12	5.44669e-11		Disease resistance protein (TIR-NBS-LRR class) family [Source:TAIR%3BAcc:AT5G41550
AT3G22910	2.79368	5.33181e-12	3.06567e-11	ACA13	ATPase E1-E2 type family protein / haloacid dehalogenase-like hydrolase family protein [Source:TAIR%3BAcc:AT3G22910]
AT1G02390	2.7894	4.18502e-21	5.36693e-20	ATGPAT2	glycerol-3-phosphate acyltransferase 2 [Source:TAIR%3BAcc:AT1G02390]
AT5G24120	2.78837	3.09761e-11	1.6372e-10	SIGE	sigma factor E [Source:TAIR%3BAcc:AT5G24120]
AT3G63095	2.78735	9.60307e-07	2.99662e-06		Tetratricopeptide repeat (TPR)-like superfamily protein [Source:TAIR%3BAcc:AT3G63095
AT3G60420	2.78349	3.6697e-58	3.85748e-56		Phosphoglycerate mutase family protein [Source:TAIR%3BAcc:AT3G60420
AT4G01540	2.78282	2.90425e-13	1.89169e-12	ANAC068	NAC with transmembrane motif1 [Source:TAIR%3BAcc:AT4G01540]
AT4G02410	2.77887	1.55239e-12	9.38461e-12	LECRK43	Concanavalin A-like lectin protein kinase family protein [Source:TAIR%3BAcc:AT4G02410]
AT3G57460	2.77803	7.4113e-11	3.75063e-10		catalytics%3Bmetal ion binding [Source:TAIR%3BAcc:AT3G57460
AT4G27290	2.77381	6.54447e-06	1.83475e-05		S-locus lectin protein kinase family protein [Source:TAIR%3BAcc:AT4G27290
AT5G42800	2.76328	7.0822e-73	1.34575e-70	DFR	dihydroflavonol 4-reductase [Source:TAIR%3BAcc:AT5G42800]
AT1G32900	2.7535	4.62296e-06	1.32385e-05	WAXY	UDP-Glycosyltransferase superfamily protein [Source:TAIR%3BAcc:AT1G32900]
AT3G46880	2.74916	1.96085e-28	4.18469e-27		unknown protein%3B FUNCTIONS IN: molecular_function unknown%3B INVOLVED IN: biological_process unknown%3B LOCATED IN: chloroplast%3B EXPRESSED IN: 14 plant structures%3B EXPRESSED DURING: 9 growth stages%3B BEST Arabidopsis thaliana protein match is: unknown pr /.../(TAIR:AT5G59080.1)%3B Has 51 Blast hits to 51 proteins in 8 species: Archae - 0%3B Bacteria - 0%3B Metazoa - 0%3B Fungi - 0%3B Plant…
AT2G41010	2.7491	1.84935e-09	8.05529e-09	ATCAMBP25	calmodulin (CAM)-binding protein of 25 kDa [Source:TAIR%3BAcc:AT2G41010]
AT3G19580	2.74113	1.03019e-06	3.20911e-06	AZF2	zinc-finger protein 2 [Source:TAIR%3BAcc:AT3G19580]
AT5G64190	2.74014	1.83103e-06	5.52354e-06		unknown protein%3B BEST Arabidopsis thaliana protein match is: unknown protein (TAIR:AT2G40390.1)%3B Has 1807 Blast hits to 1807 proteins in 277 species: Archae - 0%3B Bacteria - 0%3B Metazoa - 736%3B Fungi - 347%3B Plants - 385%3B Viruses - 0%3B Other Eukaryotes - /.../source: NCBI BLink). [Source:TAIR%3BAcc:AT5G64190
AT1G21550	2.7372	5.12979e-82	1.36993e-79	CML44	Calcium-binding EF-hand family protein [Source:TAIR%3BAcc:AT1G21550]
AT2G33580	2.73182	2.03853e-07	6.91715e-07	LYK5	Protein kinase superfamily protein [Source:TAIR%3BAcc:AT2G33580]
AT1G76800	2.73075	7.85428e-44	4.04209e-42		Vacuolar iron transporter (VIT) family protein [Source:TAIR%3BAcc:AT1G76800
AT5G46830	2.73043	1.06774e-22	1.55955e-21	ATNIG1	NACL-inducible gene 1 [Source:TAIR%3BAcc:AT5G46830]
AT5G24200	2.72572	1.0359e-15	8.38649e-15		alpha/beta-Hydrolases superfamily protein [Source:TAIR%3BAcc:AT5G24200
AT3G57540	2.72488	6.77801e-54	5.86397e-52		Remorin family protein [Source:TAIR%3BAcc:AT3G57540
AT5G44350	2.72055	0.00548664	0.00986239		ethylene-responsive nuclear protein -related [Source:TAIR%3BAcc:AT5G44350
AT2G20142	2.71826	6.67104e-16	5.49992e-15		Toll-Interleukin-Resistance (TIR) domain family protein [Source:TAIR%3BAcc:AT2G20142
AT4G33040	2.71247	3.99934e-24	6.51567e-23	GRXC6	Thioredoxin superfamily protein [Source:TAIR%3BAcc:AT4G33040]
AT4G23220	2.69153	0.00094011	0.00192603	CRK14	cysteine-rich RLK (RECEPTOR-like protein kinase) 14 [Source:TAIR%3BAcc:AT4G23220]
AT4G15248	2.69038	1.78221e-06	5.38369e-06		B-box type zinc finger family protein [Source:TAIR%3BAcc:AT4G15248
AT3G50930	2.68744	1.68075e-44	8.92878e-43	BCS1	cytochrome BC1 synthesis [Source:TAIR%3BAcc:AT3G50930]
AT2G34080	2.68707	1.00158e-12	6.16609e-12		Cysteine proteinases superfamily protein [Source:TAIR%3BAcc:AT2G34080
AT4G01080	2.68423	2.02849e-25	3.62122e-24	TBL26	TRICHOME BIREFRINGENCE-LIKE 26 [Source:TAIR%3BAcc:AT4G01080]
AT1G80760	2.68357	2.80928e-93	9.73982e-91	NIP6%3B1	NOD26-like intrinsic protein 6%3B1 [Source:TAIR%3BAcc:AT1G80760]
AT4G18250	2.67658	8.57681e-07	2.69082e-06		receptor serine/threonine kinase%2C putative [Source:TAIR%3BAcc:AT4G18250
ATMG01280	2.67653	4.22459e-06	1.21629e-05	ORF291	Cytochrome C oxidase subunit II-like%2C transmembrane domain [Source:TAIR%3BAcc:ATMG01280]
AT2G46940	2.67389	2.61026e-33	7.76868e-32		unknown protein%3B BEST Arabidopsis thaliana protein match is: unknown protein (TAIR:AT3G62070.1)%3B Has 143 Blast hits to 141 proteins in 14 species: Archae - 0%3B Bacteria - 0%3B Metazoa - 4%3B Fungi - 0%3B Plants - 139%3B Viruses - 0%3B Other Eukaryotes - 0 (sou /.../CBI BLink). [Source:TAIR%3BAcc:AT2G46940
AT2G41480	2.67094	8.16142e-07	2.56825e-06	PER25	Peroxidase superfamily protein [Source:TAIR%3BAcc:AT2G41480]
AT2G37770	2.6703	3.71216e-14	2.6275e-13	AKR4C9	NAD(P)-linked oxidoreductase superfamily protein [Source:TAIR%3BAcc:AT2G37770]
AT2G46440	2.6691	2.11471e-57	2.17661e-55	ATCNGC11	cyclic nucleotide-gated channels [Source:TAIR%3BAcc:AT2G46440]
AT1G51440	2.66304	6.69225e-14	4.62744e-13		alpha/beta-Hydrolases superfamily protein [Source:TAIR%3BAcc:AT1G51440
AT2G45760	2.66228	0.000176766	0.00040539	BAP2	BON association protein 2 [Source:TAIR%3BAcc:AT2G45760]
AT1G58225	2.66096	1.55659e-08	6.07452e-08		unknown protein%3B FUNCTIONS IN: molecular_function unknown%3B INVOLVED IN: biological_process unknown%3B LOCATED IN: endomembrane system%3B Has 4 Blast hits to 4 proteins in 2 species: Archae - 0%3B Bacteria - 0%3B Metazoa - 0%3B Fungi - 0%3B Plants - 4%3B Viruses - /.../her Eukaryotes - 0 (source: NCBI BLink). [Source:TAIR%3BAcc:AT1G58225
AT1G30190	2.65769	3.69522e-11	1.93443e-10		unknown protein%3B BEST Arabidopsis thaliana protein match is: unknown protein (TAIR:AT2G34610.1)%3B Has 56 Blast hits to 56 proteins in 13 species: Archae - 0%3B Bacteria - 0%3B Metazoa - 0%3B Fungi - 0%3B Plants - 44%3B Viruses - 0%3B Other Eukaryotes - 12 (sourc /.../I BLink). [Source:TAIR%3BAcc:AT1G30190
AT1G09932	2.65333	5.34614e-23	7.99776e-22		Phosphoglycerate mutase family protein [Source:TAIR%3BAcc:AT1G09932
AT4G21930	2.63518	1.33604e-09	5.91195e-09		Protein of unknown function%2C DUF584 [Source:TAIR%3BAcc:AT4G21930
AT1G16260	2.63489	2.60661e-16	2.22995e-15	WAKL8	Wall-associated kinase family protein [Source:TAIR%3BAcc:AT1G16260]
ATMG00410	2.63399	0.0211685	0.0339914	ATP6-1	ATPase subunit 6-1 [Source:TAIR%3BAcc:ATMG00410]
AT2G31880	2.63064	1.46654e-13	9.84288e-13	SOBIR1	Leucine-rich repeat protein kinase family protein [Source:TAIR%3BAcc:AT2G31880]
AT4G26120	2.62741	5.86817e-09	2.40645e-08	NPR2	Ankyrin repeat family protein / BTB/POZ domain-containing protein [Source:TAIR%3BAcc:AT4G26120]
AT3G61880	2.62582	1.94516e-38	7.42089e-37	CYP78A9	cytochrome p450 78a9 [Source:TAIR%3BAcc:AT3G61880]
AT5G15500	2.62485	0.000428907	0.000927358		Ankyrin repeat family protein [Source:TAIR%3BAcc:AT5G15500
AT2G32290	2.6208	8.58446e-107	4.13771e-104	BMY5	beta-amylase 6 [Source:TAIR%3BAcc:AT2G32290]
AT4G14090	2.61805	6.35672e-25	1.09046e-23	UGT75C1	UDP-Glycosyltransferase superfamily protein [Source:TAIR%3BAcc:AT4G14090]
AT1G56510	2.61533	7.85202e-07	2.47601e-06	WRR4	Disease resistance protein (TIR-NBS-LRR class) [Source:TAIR%3BAcc:AT1G56510]
AT5G44820	2.61327	2.04663e-33	6.1374e-32		Nucleotide-diphospho-sugar transferase family protein [Source:TAIR%3BAcc:AT5G44820
AT2G18690	2.60242	7.03397e-13	4.40448e-12		unknown protein%3B FUNCTIONS IN: molecular_function unknown%3B INVOLVED IN: biological_process unknown%3B LOCATED IN: membrane%3B EXPRESSED IN: 17 plant structures%3B EXPRESSED DURING: 9 growth stages%3B CONTAINS InterPro DOMAIN/s: Protein of unknown function D /.../(InterPro:IPR010380)%3B BEST Arabidopsis thaliana protein match is: unknown protein (TAIR:AT2G18680.1)%3B Has 213 Blast hits to 211 …
AT4G05110	2.59383	5.41173e-20	6.35452e-19	ATENT6	equilibrative nucleoside transporter 6 [Source:TAIR%3BAcc:AT4G05110]
AT3G23250	2.59245	0.00153971	0.0030449	MYB15	myb domain protein 15 [Source:TAIR%3BAcc:AT3G23250]
AT2G07806	2.59055	2.88268e-05	7.35635e-05		unknown protein%3B FUNCTIONS IN: molecular_function unknown%3B INVOLVED IN: biological_process unknown%3B LOCATED IN: cellular_component unknown%3B Has 1 Blast hits to 1 proteins in 1 species: Archae - 0%3B Bacteria - 0%3B Metazoa - 0%3B Fungi - 0%3B Plants - 1%3B Vi /.../- 0%3B Other Eukaryotes - 0 (source: NCBI BLink). [Source:TAIR%3BAcc:AT2G07806
AT1G34420	2.58523	1.79691e-11	9.72091e-11		leucine-rich repeat transmembrane protein kinase family protein [Source:TAIR%3BAcc:AT1G34420
AT3G61900	2.57723	1.16752e-12	7.14319e-12		SAUR-like auxin-responsive protein family [Source:TAIR%3BAcc:AT3G61900
AT5G52730	2.57243	0.000119836	0.000280926		Copper transport protein family [Source:TAIR%3BAcc:AT5G52730
AT2G37760	2.5708	8.13775e-81	2.11603e-78	AKR4C8	NAD(P)-linked oxidoreductase superfamily protein [Source:TAIR%3BAcc:AT2G37760]
AT5G26920	2.57068	3.49083e-06	1.01495e-05	CBP60G	Cam-binding protein 60-like G [Source:TAIR%3BAcc:AT5G26920]
AT5G19875	2.57034	1.84929e-11	9.99333e-11		unknown protein%3B FUNCTIONS IN: molecular_function unknown%3B INVOLVED IN: response to oxidative stress%3B LOCATED IN: endomembrane system%3B EXPRESSED IN: 21 plant structures%3B EXPRESSED DURING: 13 growth stages%3B BEST Arabidopsis thaliana protein match is: /.../wn protein (TAIR:AT2G31940.1)%3B Has 30201 Blast hits to 17322 proteins in 780 species: Archae - 12%3B Bacteria - 1396%3B Metazoa - …
AT3G04110	2.56771	1.45698e-10	7.1678e-10	GLR1	glutamate receptor 1.1 [Source:TAIR%3BAcc:AT3G04110]
AT5G17350	2.56317	0.000778209	0.00161476		unknown protein%3B FUNCTIONS IN: molecular_function unknown%3B INVOLVED IN: N-terminal protein myristoylation%3B LOCATED IN: cellular_component unknown%3B EXPRESSED IN: 15 plant structures%3B EXPRESSED DURING: 8 growth stages%3B BEST Arabidopsis thaliana protei /.../h is: unknown protein (TAIR:AT3G03280.1)%3B Has 1807 Blast hits to 1807 proteins in 277 species: Archae - 0%3B Bacteria - 0%3B Metaz…
AT5G09220	2.56108	3.09513e-68	5.01361e-66	AAP2	amino acid permease 2 [Source:TAIR%3BAcc:AT5G09220]
AT1G16410	2.55554	2.56003e-38	9.72911e-37	CYP79F1	cytochrome p450 79f1 [Source:TAIR%3BAcc:AT1G16410]
AT2G42350	2.55117	8.4897e-05	0.000203386	ATL40	RING/U-box superfamily protein [Source:TAIR%3BAcc:AT2G42350]
AT2G33380	2.54387	2.73603e-18	2.78421e-17	RD20	Caleosin-related family protein [Source:TAIR%3BAcc:AT2G33380]
AT5G24770	2.53769	0.00258943	0.0049318	VSP2	vegetative storage protein 2 [Source:TAIR%3BAcc:AT5G24770]
AT2G47770	2.53729	1.03061e-08	4.11114e-08	ATTSPO	TSPO(outer membrane tryptophan-rich sensory protein)-related [Source:TAIR%3BAcc:AT2G47770]
AT1G32450	2.53582	3.08123e-89	9.66529e-87	NRT1.5	nitrate transporter 1.5 [Source:TAIR%3BAcc:AT1G32450]
AT2G07719	2.53462	0.000868133	0.00178914		Putative membrane lipoprotein [Source:TAIR%3BAcc:AT2G07719
AT5G41400	2.53273	2.56054e-103	1.15003e-100		RING/U-box superfamily protein [Source:TAIR%3BAcc:AT5G41400
AT3G25010	2.53217	1.38134e-09	6.1001e-09	AtRLP41	receptor like protein 41 [Source:TAIR%3BAcc:AT3G25010]
ATMG00160	2.52928	1.97413e-09	8.57651e-09	COX2	cytochrome oxidase 2 [Source:TAIR%3BAcc:ATMG00160]
AT1G65486	2.52894	2.89293e-05	7.38059e-05		unknown protein%3B FUNCTIONS IN: molecular_function unknown%3B INVOLVED IN: biological_process unknown%3B LOCATED IN: endomembrane system%3B BEST Arabidopsis thaliana protein match is: unknown protein (TAIR:AT1G65490.1)%3B Has 30201 Blast hits to 17322 protei /.../780 species: Archae - 12%3B Bacteria - 1396%3B Metazoa - 17338%3B Fungi - 3422%3B Plants - 5037%3B Viruses - 0%3B Other Eukaryotes - 2…
AT2G07718	2.52794	7.77987e-07	2.45483e-06		Cytochrome b/b6 protein [Source:TAIR%3BAcc:AT2G07718
ATMG00590	2.52794	7.77987e-07	2.45483e-06	ORF313	Cytochrome b/b6 protein [Source:TAIR%3BAcc:ATMG00590]
AT2G07734	2.52693	6.30897e-05	0.000153942		Alpha-L RNA-binding motif/Ribosomal protein S4 family protein [Source:TAIR%3BAcc:AT2G07734
AT1G01390	2.52157	7.39935e-67	1.15138e-64	UGT72B2	UDP-Glycosyltransferase superfamily protein [Source:TAIR%3BAcc:AT1G01390]
AT3G47420	2.52078	4.08643e-32	1.12006e-30	ATPS3	phosphate starvation-induced gene 3 [Source:TAIR%3BAcc:AT3G47420]
AT3G44350	2.51628	3.6987e-07	1.2162e-06	anac061	NAC domain containing protein 61 [Source:TAIR%3BAcc:AT3G44350]
ATMG00810	2.5152	5.26076e-05	0.000129824	ORF240B	DNA/RNA polymerases superfamily protein [Source:TAIR%3BAcc:ATMG00810]
AT2G36120	2.51415	1.91475e-38	7.31901e-37	DOT1	Glycine-rich protein family [Source:TAIR%3BAcc:AT2G36120]
AT4G38340	2.51288	1.06888e-17	1.03292e-16	NLP3	Plant regulator RWP-RK family protein [Source:TAIR%3BAcc:AT4G38340]
AT4G22880	2.50922	1.2332e-31	3.25375e-30	LDOX	leucoanthocyanidin dioxygenase [Source:TAIR%3BAcc:AT4G22880]
AT2G24540	2.50663	1.50936e-06	4.59458e-06	AFR	Galactose oxidase/kelch repeat superfamily protein [Source:TAIR%3BAcc:AT2G24540]
AT5G43180	2.50153	6.02084e-10	2.77222e-09		Protein of unknown function%2C DUF599 [Source:TAIR%3BAcc:AT5G43180
AT5G59660	2.49954	7.67543e-15	5.75643e-14		Leucine-rich repeat protein kinase family protein [Source:TAIR%3BAcc:AT5G59660
AT5G14760	2.49606	2.25669e-07	7.62597e-07	AO	L-aspartate oxidase [Source:TAIR%3BAcc:AT5G14760]
AT1G27820	2.49428	2.14103e-05	5.5733e-05	CAF1-3	Polynucleotidyl transferase%2C ribonuclease H-like superfamily protein [Source:TAIR%3BAcc:AT1G27820]
AT5G05300	2.48729	0.000238386	0.000536008		unknown protein%3B FUNCTIONS IN: molecular_function unknown%3B INVOLVED IN: biological_process unknown%3B LOCATED IN: endomembrane system%3B EXPRESSED IN: 10 plant structures%3B EXPRESSED DURING: 8 growth stages%3B Has 1807 Blast hits to 1807 proteins in 277 sp /.../ Archae - 0%3B Bacteria - 0%3B Metazoa - 736%3B Fungi - 347%3B Plants - 385%3B Viruses - 0%3B Other Eukaryotes - 339 (source: NCBI B…
AT3G22160	2.4847	3.10102e-17	2.89204e-16		VQ motif-containing protein [Source:TAIR%3BAcc:AT3G22160
AT5G59670	2.48123	3.49967e-25	6.14759e-24		Leucine-rich repeat protein kinase family protein [Source:TAIR%3BAcc:AT5G59670
AT5G52740	2.47734	0.000166956	0.00038432		Copper transport protein family [Source:TAIR%3BAcc:AT5G52740
AT4G10120	2.47465	3.76553e-20	4.49634e-19	ATSPS4F	Sucrose-phosphate synthase family protein [Source:TAIR%3BAcc:AT4G10120]
AT2G24160	2.47414	1.72371e-110	8.73436e-108		pseudogene%2C leucine rich repeat protein family%2C contains leucine rich-repeat domains Pfam:PF00560%2C INTERPRO:IPR001611%3B contains some similarity to Cf-4 (Lycopersicon hirsutum) gi [Source:TAIR%3BAcc:AT2G24160
AT1G02920	2.4669	8.64119e-10	3.90236e-09	ATGSTF7	glutathione S-transferase 7 [Source:TAIR%3BAcc:AT1G02920]
AT3G09450	2.46547	1.25797e-10	6.23059e-10		CONTAINS InterPro DOMAIN/s: Fusaric acid resistance protein%2C conserved region (InterPro:IPR006726)%3B BEST Arabidopsis thaliana protein match is: unknown protein (TAIR:AT2G28780.1)%3B Has 503 Blast hits to 494 proteins in 215 species: Archae - 0%3B Bacter /.../23%3B Metazoa - 0%3B Fungi - 0%3B Plants - 65%3B Viruses - 0%3B Other Eukaryotes - 15 (source: NCBI BLink). [Source:TAIR%3BAcc:AT3G09450
[truncated: 2,998 more rows]

## Sheet: Table S3.DAG20_vs_DAG10
	Table S3. List of differentially expressed genes in samples DAG20 vs DAG10
[truncated: 4,276 more rows]

[truncated: 13 more sheets: Table S3.DEGs, Table S4.up.go, Table S4.down.go, Table S5.Stress_response, Table S6.Metabolites, Table S7.Stress-metabolites, Table S8.Metabolites+genes, Table S9.Overlap genes, Table S9.Stress GO terms, Table S9.Senescence genes, Table S9.Senescence genes up, Sheet1, Sheet2]
